# Supplementary material for: Effects of Bile on Pathogenic Vibrio, Aeromonas, and Clostridioides spp. Toxin Effector Domains
Source: Biomolecules. 2025 Nov 1;15(11):1539. doi: 10.3390/biom15111539 (PMC12649987; doi:10.3390/biom15111539)
Supplement: Supplementary file 1 [file biomolecules-15-01539-s001.zip]

Archive with 2 entries (2 files):
- Data_S1.xlsx
- Supplementary Information.pdf
