# Supplementary material for: Effects of Bile on Pathogenic Vibrio, Aeromonas, and Clostridioides spp. Toxin Effector Domains
Source: Biomolecules. 2025 Nov 1;15(11):1539. doi: 10.3390/biom15111539 (PMC12649987; doi:10.3390/biom15111539)
Supplement: Supplementary file 1 [file biomolecules-15-01539-s001.zip › Data_S1.xlsx]

## Sheet: Fig. 1C
Fig. 1C
Image Name	Condition	time	area	%area		Condition	Average Area	SD	Error
Control_t3_001	Control	3	154.654	99.8925		Control	99.4689	0.406416	0.234644		t-Test: Paired Two Sample for Means				t-Test: Paired Two Sample for Means				t-Test: Paired Two Sample for Means				t-Test: Paired Two Sample for Means				t-Test: Paired Two Sample for Means
Control_t3_002	Control	3	1552.79	98.9207		Bile	99.1279	0.338428	0.195391
Control_t3_003	Control	3	584.808	99.5935		Ah Media	84.1531	4.49538	2.59541			Control	Bile			Control	AH			Control	AH_Bile_0			Control	AH_Bile_5			Control	AH_Bile_45
Bile_t3_001	Bile	3	1843.33	98.7187		Ah Media + Bile, 0m	86.0153	2.90802	1.67894		Mean	764.085	1254.61		Mean	764.085	22798.4		Mean	764.085	20119.2		Mean	764.085	19774.3		Mean	764.085	1799.57
Bile_t3_002	Bile	3	650.994	99.5475		Ah Media + Bile, 5m	86.2551	4.0992	2.36667		Variance	512803	355583		Variance	512803	6.27396e+07		Variance	512803	2.62544e+07		Variance	512803	5.21684e+07		Variance	512803	465781
Bile_t3_003	Bile	3	1269.5	99.1176		Ah Media + Bile 45 m	98.7491	0.387335	0.223628		Observations	3	3		Observations	3	3		Observations	3	3		Observations	3	3		Observations	3	3
AH_t3_001	Ah Media	3	31704.9	77.9623							Pearson Correlation	-0.980674			Pearson Correlation	-0.871421			Pearson Correlation	-0.170409			Pearson Correlation	0.678249			Pearson Correlation	-0.594132
AH_t3_002	Ah Media	3	16543.7	88.5007							Hypothesized Mean Difference	0			Hypothesized Mean Difference	0			Hypothesized Mean Difference	0			Hypothesized Mean Difference	0			Hypothesized Mean Difference	0
AH_t3_003	Ah Media	3	20146.6	85.9963							df	2			df	2			df	2			df	2			df	2
AH_bile_0_t3_001	Ah Media + Bile, 0m	3	24802.6	82.7599							t Stat	-0.650491			t Stat	-4.4626			t Stat	-6.33344			t Stat	-4.87253			t Stat	-1.43628
AH_bile_0_t3_002	Ah Media + Bile, 0m	3	20908.5	85.4667							P(T<=t) one-tail	0.29106			P(T<=t) one-tail	0.0233614			P(T<=t) one-tail	0.0120174			P(T<=t) one-tail	0.0198165			P(T<=t) one-tail	0.143721
AH_bile_0_t3_003	Ah Media + Bile, 0m	3	14646.4	89.8194							t Critical one-tail	2.91999			t Critical one-tail	2.91999			t Critical one-tail	2.91999			t Critical one-tail	2.91999			t Critical one-tail	2.91999
AH_Bile_5_t3_001	Ah Media + Bile, 5m	3	11463	92.0322							P(T<=t) two-tail	0.582119			P(T<=t) two-tail	0.0467228			P(T<=t) two-tail	0.0240348			P(T<=t) two-tail	0.039633			P(T<=t) two-tail	0.287442
AH_Bile_5_t3_002	Ah Media + Bile, 5m	3	23329.1	83.7842							t Critical two-tail	4.30265			t Critical two-tail	4.30265			t Critical two-tail	4.30265			t Critical two-tail	4.30265			t Critical two-tail	4.30265
AH_Bile_5_t3_003	Ah Media + Bile, 5m	3	24530.6	82.949
AH_Bile_45_t3_001	Ah Media + Bile 45 m	3	1716.23	98.8071
AH_Bile_45_t3_002	Ah Media + Bile 45 m	3	1162.59	99.1919
AH_Bile_45_t3_003	Ah Media + Bile 45 m	3	2519.9	98.2484
total image area	143866

## Sheet: Fig. 1D
Fig. 1D
Image Name	Condition	trial	non-compromised	compromised/dead	total	Membrane Intact Cells, %			Membrane Intact Cells, %	SD	error		t-Test: Paired Two Sample for Means				t-Test: Paired Two Sample for Means				t-Test: Paired Two Sample for Means				t-Test: Paired Two Sample for Means				t-Test: Paired Two Sample for Means
Control_t3_001	Control	1	328	18	346	94.7977		Control	94.6642	0.287181	0.165804
Control_t3_002	Control	2	263	16	279	94.2652		Bile	95.7537	0.781391	0.451136			Control	Bile			Control	Ah			Control	Ah+Bile, 45 m			Control	Ah+Bile, 5 m			Control	Ah+Bile, 0 m
Control_t3_003	Control	3	337	18	355	94.9296		Ah	30.1223	7.26193	4.19268		Mean	94.6642	95.7537		Mean	94.6642	30.1223		Mean	94.6642	89.8046		Mean	94.6642	68.5567		Mean	94.6642	13.118
Bile_t3_001	Bile	1	185	6	191	96.8586		Ah+Bile, 0m	13.118	3.08241	1.77963		Variance	0.123709	0.915857		Variance	0.123709	79.1034		Variance	0.123709	14.2519		Variance	0.123709	563.977		Variance	0.123709	7.15144
Bile_t3_002	Bile	2	199	10	209	95.2153		Ah+Bile, 5 m	68.5567	19.3903	11.195		Observations	3	3		Observations	3	3		Observations	3	3		Observations	3	3		Observations	3	3
Bile_t3_003	Bile	3	178	9	187	95.1872		Ah+Bile, 45 m	89.8046	2.18349	1.26064		Pearson Correlation	0.314839			Pearson Correlation	-0.992499			Pearson Correlation	-0.730208			Pearson Correlation	0.164004			Pearson Correlation	-0.925708
AH_t3_001	Ah	1	52	134	186	27.957							Hypothesized Mean Difference	0			Hypothesized Mean Difference	0			Hypothesized Mean Difference	0			Hypothesized Mean Difference	0			Hypothesized Mean Difference	0
AH_t3_002	Ah	2	79	119	198	39.899							df	2			df	2			df	2			df	2			df	2
AH_t3_003	Ah	3	52	179	231	22.5108							t Stat	-2.07438			t Stat	12.0943			t Stat	2.08385			t Stat	1.90855			t Stat	47.0375
AH_Bile_45_t3_001	AH+Bile, 45 m	1	239	22	261	91.5709							P(T<=t) one-tail	0.0868735			P(T<=t) one-tail	0.00338364			P(T<=t) one-tail	0.0862782			P(T<=t) one-tail	0.0982688			P(T<=t) one-tail	0.000225833
AH_Bile_45_t3_002	AH+Bile, 45 m	2	218	18	236	92.3729							t Critical one-tail	2.91999			t Critical one-tail	2.91999			t Critical one-tail	2.91999			t Critical one-tail	2.91999			t Critical one-tail	2.91999
AH_Bile_45_t3_003	AH+Bile, 45 m	3	200	34	234	85.4701							P(T<=t) two-tail	0.173747			P(T<=t) two-tail	0.00676727			P(T<=t) two-tail	0.172556			P(T<=t) two-tail	0.196538			P(T<=t) two-tail	0.000451667
AH_Bile_5_t3_001	Ah+Bile, 5 m	1	238	11	249	95.5823							t Critical two-tail	4.30265			t Critical two-tail	4.30265			t Critical two-tail	4.30265			t Critical two-tail	4.30265			t Critical two-tail	4.30265
AH_Bile_5_t3_002	Ah+Bile, 5 m	2	114	79	193	59.0674
AH_Bile_5_t3_003	Ah+Bile, 5 m	3	75	72	147	51.0204
AH_bile_0_t3_001	Ah+Bile, 0 m	1	34	222	256	13.2812
AH_bile_0_t3_002	Ah+Bile, 0 m	2	30	161	191	15.7068
AH_bile_0_t3_003	Ah+Bile, 0 m	3	17	147	164	10.3659

## Sheet: Fig. 1E
Fig. 1E
Image Name	area	mean gray value	min	max	integrated density	raw integrated density	min	max		Condition	Average mean gray value	SD	Error	FC Erythrosin B RFU		t-Test: Paired Two Sample for Means				t-Test: Paired Two Sample for Means				t-Test: Paired Two Sample for Means				t-Test: Paired Two Sample for Means				t-Test: Paired Two Sample for Means
Control_t3_001	143866	2.59	0	297	372647	3395071	0	65535		Control	3.51167	1.18867	0.68628	1
Control_t3_002	143866	2.755	0	292	396394	3611423	0	65535		Bile	1.957	0.413096	0.238501	0.557285			Control	Bile			Control	AH			Control	AH+Bile,0m			Control	AH+Bile,5 m			Control	AH+Bile, 45m
Control_t3_003	143866	5.19	0	299	746677	6802734	0	65535		Ah Media	10.704	2.48185	1.4329	3.04813		Mean	1	0.557285		Mean	1	3.04813		Mean	1	2.00019		Mean	1	0.688467		Mean	1	1.29255
Bile_t3_001	143866	2.281	0	350	328115	2989353	0	65535		Ah Media + Bile, 0m	7.024	1.37732	0.795194	2.00019		Variance	0.171865	0.0207571		Variance	0.171865	0.74923		Variance	0.171865	0.230745		Variance	0.171865	0.036796		Variance	0.171865	0.210327
Bile_t3_002	143866	2.216	0	363	318788	2904374	0	65535		Ah Media + Bile, 5m	2.41767	0.550007	0.317547	0.688467		Observations	3	3		Observations	3	3		Observations	3	3		Observations	3	3		Observations	3	3
Bile_t3_003	143866	1.374	0	350	197676	1800960	0	65535		Ah Media + Bile 45 m	4.539	1.31497	0.759197	1.29255		Pearson Correlation	-0.999971			Pearson Correlation	0.975588			Pearson Correlation	0.471211			Pearson Correlation	-0.518129			Pearson Correlation	-0.252056
AH_t3_001	143866	8.182	0	311	1.17707e+06	10723900	0	65535								Hypothesized Mean Difference	0			Hypothesized Mean Difference	0			Hypothesized Mean Difference	0			Hypothesized Mean Difference	0			Hypothesized Mean Difference	0
AH_t3_002	143866	9.851	0	331	1.41727e+06	12912344	0	65535								df	2			df	2			df	2			df	2			df	2
AH_t3_003	143866	14.079	0	338	2.02552e+06	18453859	0	65535								t Stat	1.37264			t Stat	-7.5472			t Stat	-3.73671			t Stat	1.00016			t Stat	-0.732872
AH_bile_0_t3_001	143866	5.084	0	301	731400	6663554	0	65535								P(T<=t) one-tail	0.15176			P(T<=t) one-tail	0.00855345			P(T<=t) one-tail	0.0323703			P(T<=t) one-tail	0.211295			P(T<=t) one-tail	0.269946
AH_bile_0_t3_002	143866	8.145	0	341	1.17181e+06	10675964	0	65535								t Critical one-tail	2.91999			t Critical one-tail	2.91999			t Critical one-tail	2.91999			t Critical one-tail	2.91999			t Critical one-tail	2.91999
AH_bile_0_t3_003	143866	7.843	0	345	1.12836e+06	10280102	0	65535								P(T<=t) two-tail	0.30352			P(T<=t) two-tail	0.0171069			P(T<=t) two-tail	0.0647407			P(T<=t) two-tail	0.42259			P(T<=t) two-tail	0.539893
AH_Bile_5_t3_001	143866	3.195	0	329	459664	4187855	0	65535								t Critical two-tail	4.30265			t Critical two-tail	4.30265			t Critical two-tail	4.30265			t Critical two-tail	4.30265			t Critical two-tail	4.30265
AH_Bile_5_t3_002	143866	2.005	0	342	288426	2627757	0	65535
AH_Bile_5_t3_003	143866	2.053	0	335	295286	2690254	0	65535
AH_Bile_45_t3_001	143866	6.301	0	447	906554	8259328	0	65535
AH_Bile_45_t3_002	143866	3.143	0	319	452109	4119023	0	65535
AH_Bile_45_t3_003	143866	4.173	0	318	600385	5469916	0	65535

## Sheet: Fig. 1F
Protein	gene	locus	Protein ID	protein	Coverage	Protein Probability	Top Peptide Probability	Total Peptides	Unique Peptides	Razor Peptides	Total Spectral Count	Unique Spectral Count	Razor Spectral Count	Total Intensity	Unique Intensity	Razor Intensity	Razor Assigned Modifications	Razor Observed Modifications	Indistinguishable Proteins
lcl|CP000462.1_prot_ABK36255.1_3231	0	AHA_3324	ABK36255.1	peptide ABC transporter, periplasmic peptide-binding protein	69.69	1	0.999	37	37	37	1558	1558	1558	0	0	0	1Q(-17.0265)
lcl|CP000462.1_prot_ABK37277.1_95	0	AHA_0104	ABK37277.1	extracellular lipase	69.69	1	0.999	34	34	34	1419	1419	1419	0	0	0	11M(15.9949), 1M(15.9949), 5C(57.0214)
lcl|CP000462.1_prot_ABK37622.1_2540	0	AHA_2613	ABK37622.1	oligopeptide ABC transporter, periplasmic oligopeptide-binding protein	79.96	1	0.999	40	40	40	1345	1345	1345	0	0	0	15M(15.9949)
lcl|CP000462.1_prot_ABK37146.1_1621	0	AHA_1667	ABK37146.1	maltose-binding periplasmic protein	79.9	1	0.999	29	29	29	1222	1222	1222	0	0	0	1Q(-17.0265)
lcl|CP000462.1_prot_ABK39709.1_3865	fusA	AHA_4019	ABK39709.1	translation elongation factor G	76.46	1	0.999	42	42	42	1166	1166	1166	0	0	0	28C(57.0214), 5M(15.9949), 7C(57.0214), 9M(15.9949)
sp|P02769|ALBU_BOVIN	#N/A	#N/A	#N/A	#N/A	77.59	1	0.999	51	46	51	1145	1014	1145	0	0	0	3C(57.0214)
lcl|CP000462.1_prot_ABK39408.1_942	0	AHA_0977	ABK39408.1	chitinase A	68.81	1	0.999	41	41	41	917	917	917	0	0	0	3M(15.9949)
lcl|CP000462.1_prot_ABK38498.1_2875	azu	AHA_2953	ABK38498.1	azurin	63.7	1	0.999	6	6	6	870	870	870	0	0	0	2M(15.9949), 7M(15.9949)
lcl|CP000462.1_prot_ABK37139.1_3383	0	AHA_3491	ABK37139.1	flagellin hook IN motif family	47.14	1	0.999	80	80	80	817	817	817	0	0	0	4C(57.0214), 8C(57.0214)
sp|P00761|TRYP_PIG	#N/A	#N/A	#N/A	#N/A	32.9	1	0.999	7	6	7	753	752	753	0	0	0	11C(57.0214), 13M(15.9949), 16M(15.9949), 1C(-17.0265), 1C(57.0214), 1Q(-17.0265), 5M(15.9949), 6M(15.9949)
lcl|CP000462.1_prot_ABK38574.1_973	0	AHA_1008	ABK38574.1	5'-nucleotidase/2',3'-cyclic phosphodiesterase	63.4	1	0.999	30	30	30	734	734	734	0	0	0	4M(15.9949), 8M(15.9949), 9C(57.0214)
lcl|CP000462.1_prot_ABK39166.1_3942	mglB	AHA_4100	ABK39166.1	galactose ABC transporter, periplasmic galactose-binding protein	79.27	1	0.999	25	25	25	733	733	733	0	0	0	11C(57.0214), 1M(15.9949), 9M(15.9949)
lcl|CP000462.1_prot_ABK39676.1_1607	0	AHA_1653	ABK39676.1	glycerophosphoryl diester phosphodiesterase	64.07	1	0.999	18	18	18	728	728	728	0	0	0
lcl|CP000462.1_prot_ABK36614.1_1468	0	AHA_1512	ABK36614.1	hemolysin	71.66	1	0.999	33	33	33	684	684	684	0	0	0	13M(15.9949), 15C(57.0214), 17M(15.9949), 31M(15.9949), 5C(57.0214), 7M(15.9949), 9C(57.0214)
lcl|CP000462.1_prot_ABK37551.1_604	0	AHA_0628	ABK37551.1	pullulanase	71.95	1	0.999	68	68	68	660	660	660	0	0	0	11M(15.9949), 1E(-18.0106), 3C(57.0214), 4C(57.0214), 7M(15.9949), 8M(15.9949)
lcl|CP000462.1_prot_ABK36110.1_1639	0	AHA_1685	ABK36110.1	arginine and ornithine binding protein	70.82	1	0.999	17	17	17	629	629	629	0	0	0	18C(57.0214), 2C(57.0214), 2M(15.9949), 5M(15.9949), 6C(57.0214)
lcl|CP000462.1_prot_ABK37926.1_2223	0	AHA_2282	ABK37926.1	hypothetical protein	66.97	1	0.999	26	26	26	606	606	606	0	0	0	10C(57.0214), 1Q(-17.0265), 2M(15.9949), 5M(15.9949), 6M(15.9949)
lcl|CP000462.1_prot_ABK38195.1_104	0	AHA_0113	ABK38195.1	Leu/Ile/Val-binding protein	83.38	1	0.999	24	24	24	600	600	600	0	0	0	3C(57.0214)
lcl|CP000462.1_prot_ABK37319.1_200	0	AHA_0219	ABK37319.1	membrane lipoprotein	68.39	1	0.999	23	23	23	588	588	588	0	0	0	5C(57.0214), 9C(57.0214)
lcl|CP000462.1_prot_ABK35951.1_635	mdh	AHA_0659	ABK35951.1	malate dehydrogenase, NAD-dependent	89.71	1	0.999	20	20	20	584	584	584	0	0	0	13C(57.0214), 1C(-17.0265), 23M(15.9949), 26M(15.9949)
lcl|CP000462.1_prot_ABK38064.1_830	groL	AHA_0860	ABK38064.1	chaperonin GroEL	72.61	1	0.999	27	27	27	570	570	570	0	0	0	8M(15.9949)
lcl|CP000462.1_prot_ABK38189.1_325	0	AHA_0349	ABK38189.1	trap transporter solute receptor, taxi family	51.75	1	0.999	16	16	16	548	548	548	0	0	0	14M(15.9949), 1M(15.9949), 1Q(-17.0265), 3M(15.9949)
lcl|CP000462.1_prot_ABK36331.1_2708	0	AHA_2785	ABK36331.1	outer membrane protein	68.73	1	0.999	24	24	24	529	529	529	0	0	0	10C(57.0214), 5C(57.0214), 9C(57.0214)
lcl|CP000462.1_prot_ABK38368.1_1393	icd	AHA_1436	ABK38368.1	isocitrate dehydrogenase, NADP-dependent	63.55	1	0.999	26	26	26	502	502	502	0	0	0	1Q(-17.0265), 6C(57.0214)
lcl|CP000462.1_prot_ABK37712.1_632	0	AHA_0656	ABK37712.1	arginine ABC transporter, periplasmic arginine-binding protein ArtI	80	1	0.999	15	15	15	493	493	493	0	0	0	10C(57.0214), 10M(15.9949), 1M(15.9949), 1Q(-17.0265), 2C(57.0214)
lcl|CP000462.1_prot_ABK36178.1_3979	potF	AHA_4138	ABK36178.1	putrescine ABC transporter, periplasmic putrescine-binding protein	73.15	1	0.999	16	16	16	429	429	429	0	0	0	2C(57.0214), 5C(57.0214)
lcl|CP000462.1_prot_ABK39161.1_2483	0	AHA_2555	ABK39161.1	hypothetical protein	76.43	1	0.999	22	22	22	424	424	424	0	0	0	1M(15.9949), 1Q(-17.0265), 5M(15.9949), 7M(15.9949)
lcl|CP000462.1_prot_ABK38589.1_2613	0	AHA_2687	ABK38589.1	microbial serine proteinase	70.51	1	0.999	27	27	27	364	364	364	0	0	0	1Q(-17.0265), 7C(57.0214)
lcl|CP000462.1_prot_ABK35867.1_2936	0	AHA_3014	ABK35867.1	hypothetical protein	61.33	1	0.999	13	13	13	355	355	355	0	0	0	2M(15.9949), 6C(57.0214)
lcl|CP000462.1_prot_ABK36425.1_414	0	AHA_0438	ABK36425.1	hemolysin	38.54	1	0.999	15	15	15	352	352	352	0	0	0	10M(15.9949), 11C(57.0214), 12M(15.9949), 15C(57.0214), 32M(15.9949), 3C(57.0214), 9M(15.9949)
lcl|CP000462.1_prot_ABK38345.1_2958	cysK	AHA_3038	ABK38345.1	cysteine synthase A	85.71	1	0.999	18	18	18	347	347	347	0	0	0	11M(15.9949), 1M(15.9949), 3M(15.9949), 6M(15.9949)
lcl|CP000462.1_prot_ABK39252.1_1125	0	AHA_1166	ABK39252.1	maltoporin	56.6	1	0.999	23	23	23	345	345	345	0	0	0	11M(15.9949), 18M(15.9949), 1Q(-17.0265), 21C(57.0214)
lcl|CP000462.1_prot_ABK38941.1_3477	0	AHA_3589	ABK38941.1	blue copper oxidase CueO	44.99	1	0.999	19	19	19	320	320	320	0	0	0	8M(15.9949)
lcl|CP000462.1_prot_ABK35949.1_1240	0	AHA_1281	ABK35949.1	major outer membrane protein	67.15	1	0.999	19	16	19	337	309	337	0	0	0
lcl|CP000462.1_prot_ABK36679.1_1058	0	AHA_1098	ABK36679.1	hypothetical protein	60.77	1	0.999	14	14	14	307	307	307	0	0	0	5C(57.0214)
lcl|CP000462.1_prot_ABK37380.1_2937	0	AHA_3015	ABK37380.1	exoenzymes regulatory protein AepA	61.23	1	0.999	32	32	32	307	307	307	0	0	0
lcl|CP000462.1_prot_ABK38513.1_944	0	AHA_0979	ABK38513.1	basic endochitinase	41.92	1	0.999	21	21	21	300	300	300	0	0	0	14C(57.0214), 18M(15.9949), 24C(57.0214), 2M(15.9949), 4C(57.0214), 5M(15.9949), 7C(57.0214), 8C(57.0214), 9M(15.9949)
lcl|CP000462.1_prot_ABK37415.1_2534	alr-3	AHA_2607	ABK37415.1	alanine racemase	53.92	1	0.999	17	17	17	290	290	290	0	0	0
lcl|CP000462.1_prot_ABK38083.1_535	0	AHA_0559	ABK38083.1	2',3'-cyclic-nucleotide 2'-phosphodiesterase	72.7	1	0.999	35	35	35	290	290	290	0	0	0
lcl|CP000462.1_prot_ABK38040.1_2869	0	AHA_2947	ABK38040.1	twin-arginine translocation pathway signal	65.83	1	0.999	33	33	33	260	260	260	0	0	0	10C(57.0214), 6C(57.0214), 8C(57.0214)
lcl|CP000462.1_prot_ABK37320.1_2384	0	AHA_2452	ABK37320.1	bordetella uptake gene family protein	72.27	1	0.999	14	14	14	252	252	252	0	0	0
lcl|CP000462.1_prot_ABK36115.1_2395	0	AHA_2463	ABK36115.1	type I secretion target ggxgxdxxx repeat (2 copies) domain protein	28.44	1	0.999	66	66	66	241	241	241	0	0	0	10M(15.9949), 13M(15.9949), 2M(15.9949), 3C(57.0214), 6C(57.0214)
lcl|CP000462.1_prot_ABK36517.1_2253	rbsB	AHA_2312	ABK36517.1	ribose ABC transporter, periplasmic ribose-binding protein	70.79	1	0.999	16	16	16	239	239	239	0	0	0	8C(57.0214)
lcl|CP000462.1_prot_ABK38805.1_3789	ttg2D	AHA_3932	ABK38805.1	toluene tolerance protein Ttg2D	67.14	1	0.999	14	14	14	239	239	239	0	0	0	10M(15.9949), 12C(57.0214), 5M(15.9949), 8M(15.9949)
lcl|CP000462.1_prot_ABK38614.1_1089	0	AHA_1130	ABK38614.1	outer membrane protein	38.21	1	0.999	11	11	11	238	238	238	0	0	0	10C(57.0214), 1C(-17.0265)
lcl|CP000462.1_prot_ABK36270.1_3718	lpdA	AHA_3861	ABK36270.1	dihydrolipoamide dehydrogenase	58.11	1	0.999	23	23	23	227	227	227	0	0	0
lcl|CP000462.1_prot_ABK38479.1_2862	0	AHA_2940	ABK38479.1	secretory tripeptidyl aminopeptidase, putative	56.14	1	0.999	25	25	25	225	225	225	0	0	0
lcl|CP000462.1_prot_ABK38655.1_2304	0	AHA_2363	ABK38655.1	carbohydrate binding domain protein	61.62	1	0.999	21	21	21	211	211	211	0	0	0	6C(57.0214)
lcl|CP000462.1_prot_ABK36550.1_3243	glyA	AHA_3336	ABK36550.1	serine hydroxymethyltransferase	62.83	1	0.999	24	24	24	209	209	209	0	0	0	9C(57.0214)
lcl|CP000462.1_prot_ABK36580.1_3208	0	AHA_3299	ABK36580.1	polyribonucleotide nucleotidyltransferase	54.92	1	0.999	31	31	31	206	206	206	0	0	0	7C(57.0214)
lcl|CP000462.1_prot_ABK38970.1_3933	argF-2	AHA_4091	ABK38970.1	ornithine carbamoyltransferase	56.59	1	0.999	14	14	14	202	202	202	0	0	0
lcl|CP000462.1_prot_ABK39862.1_1612	0	AHA_1658	ABK39862.1	ecotin	63.27	1	0.999	10	10	10	198	198	198	0	0	0	19M(15.9949), 3M(15.9949), 9M(15.9949)
lcl|CP000462.1_prot_ABK38183.1_3375	0	AHA_3483	ABK38183.1	aminopeptidase Y	43.66	1	0.999	14	14	14	195	195	195	0	0	0
lcl|CP000462.1_prot_ABK39552.1_752	pgk	AHA_0781	ABK39552.1	phosphoglycerate kinase	75.71	1	0.999	20	20	20	195	195	195	0	0	0	7C(57.0214)
lcl|CP000462.1_prot_ABK39672.1_1420	udp	AHA_1464	ABK39672.1	uridine phosphorylase	71.31	1	0.999	12	12	12	194	194	194	0	0	0	1M(15.9949)
lcl|CP000462.1_prot_ABK37006.1_626	0	AHA_0650	ABK37006.1	iron binding protein FbpA	61.79	1	0.999	19	19	19	193	193	193	0	0	0	11M(15.9949), 16M(15.9949), 18M(15.9949), 1C(-17.0265), 1E(-18.0106), 1M(15.9949), 1Q(-17.0265), 3C(57.0214), 7C(57.0214), 8M(15.9949)		lcl|CP000462.1_prot_ABK38829.1_3881
lcl|CP000462.1_prot_ABK38442.1_1912	0	AHA_1963	ABK38442.1	tyrosine phenol-lyase	65.94	1	0.999	26	26	26	191	191	191	0	0	0
lcl|CP000462.1_prot_ABK35845.1_2771	0	AHA_2849	ABK35845.1	periplasmic murein peptide-binding protein	62.35	1	0.999	26	26	26	188	188	188	0	0	0
lcl|CP000462.1_prot_ABK38426.1_1674	gcvP	AHA_1720	ABK38426.1	glycine dehydrogenase	50.63	1	0.999	34	34	34	187	187	187	0	0	0	11C(57.0214), 14M(15.9949), 1E(-18.0106), 1Q(-17.0265), 4M(15.9949), 5M(15.9949), 6M(15.9949), 8M(15.9949), 9M(15.9949)
lcl|CP000462.1_prot_ABK35823.1_3237	0	AHA_3330	ABK35823.1	tonin	50.13	1	0.999	12	12	12	183	183	183	0	0	0
lcl|CP000462.1_prot_ABK36201.1_274	gpmI	AHA_0293	ABK36201.1	2,3-bisphosphoglycerate-independent phosphoglycerate mutase	53.31	1	0.999	20	20	20	173	173	173	0	0	0	11M(15.9949), 15M(15.9949), 1E(-18.0106), 34M(15.9949), 4M(15.9949), 6M(15.9949)
lcl|CP000462.1_prot_ABK38879.1_541	pckA	AHA_0565	ABK38879.1	phosphoenolpyruvate carboxykinase (ATP)	72.27	1	0.999	29	29	29	173	173	173	0	0	0
lcl|CP000462.1_prot_ABK36781.1_1653	0	AHA_1699	ABK36781.1	flagellin	69.44	1	0.999	15	9	15	239	168	239	0	0	0	5C(57.0214)
lcl|CP000462.1_prot_ABK38898.1_3860	dhaK	AHA_4008	ABK38898.1	dihydroxyacetone kinase, DhaK subunit	56.46	1	0.999	15	15	15	168	168	168	0	0	0
lcl|CP000462.1_prot_ABK37697.1_2639	0	AHA_2713	ABK37697.1	extracellular protease	40.75	1	0.999	9	9	9	165	165	165	0	0	0	1E(-18.0106)
lcl|CP000462.1_prot_ABK39710.1_324	0	AHA_0348	ABK39710.1	protease II	57.37	1	0.999	32	32	32	163	163	163	0	0	0	11M(15.9949), 18M(15.9949), 1E(-18.0106), 1M(15.9949), 1Q(-17.0265)
lcl|CP000462.1_prot_ABK37949.1_2413	0	AHA_2481	ABK37949.1	conserved hypothetical protein	51.95	1	0.999	25	25	25	162	162	162	0	0	0
lcl|CP000462.1_prot_ABK37291.1_586	0	AHA_0610	ABK37291.1	chitin binding protein	51.62	1	0.999	15	15	15	160	160	160	0	0	0	1C(-17.0265), 1C(57.0214), 1Q(-17.0265), 2C(57.0214)
lcl|CP000462.1_prot_ABK36346.1_3031	purA	AHA_3113	ABK36346.1	adenylosuccinate synthetase	63.16	1	0.999	22	22	22	155	155	155	0	0	0
lcl|CP000462.1_prot_ABK36574.1_1239	0	AHA_1280	ABK36574.1	major outer membrane protein OmpAII	55.86	1	0.999	16	14	14	168	155	155	0	0	0	10M(15.9949), 2M(15.9949), 7M(15.9949), 8C(57.0214)
lcl|CP000462.1_prot_ABK37425.1_3512	tolB	AHA_3638	ABK37425.1	Tol-Pal system beta propeller repeat protein TolB	57.82	1	0.999	21	21	21	154	154	154	0	0	0	1E(-18.0106), 1M(15.9949), 1Q(-17.0265), 2M(15.9949), 3M(15.9949)
lcl|CP000462.1_prot_ABK38002.1_83	prlC	AHA_0092	ABK38002.1	oligopeptidase A	59.41	1	0.999	31	31	31	151	151	151	0	0	0	1M(15.9949), 4M(15.9949)
sp|P04264|K2C1_HUMAN	#N/A	#N/A	#N/A	#N/A	49.69	1	0.999	34	30	34	182	149	182	0	0	0	1C(-17.0265)
lcl|CP000462.1_prot_ABK37838.1_658	ileS	AHA_0682	ABK37838.1	isoleucyl-tRNA synthetase	52.89	1	0.999	40	40	40	148	148	148	0	0	0	11C(57.0214), 13M(15.9949), 15M(15.9949), 1E(-18.0106), 2C(57.0214), 9M(15.9949)
lcl|CP000462.1_prot_ABK39815.1_3978	potD	AHA_4137	ABK39815.1	spermidine/putrescine ABC transporter, periplasmic spermidine/putrescine-binding protein	64.82	1	0.999	14	14	14	148	148	148	0	0	0
lcl|CP000462.1_prot_ABK36861.1_1686	0	AHA_1732	ABK36861.1	alkyl hydroperoxide reductase subunit C	79.79	1	0.999	11	11	11	146	146	146	0	0	0	5C(57.0214), 7C(57.0214)
lcl|CP000462.1_prot_ABK38430.1_493	0	AHA_0517	ABK38430.1	collagenase family	49.29	1	0.999	39	39	39	142	142	142	0	0	0	10M(15.9949), 12C(57.0214), 13M(15.9949), 16M(15.9949), 1Q(-17.0265), 21M(15.9949), 2C(57.0214), 3C(57.0214), 4M(15.9949), 6C(57.0214), 7M(15.9949), 8C(57.0214), 8M(15.9949)
lcl|CP000462.1_prot_ABK36744.1_4122	0	AHA_4287	ABK36744.1	cystine-binding periplasmic protein	66.67	1	0.999	16	16	16	140	140	140	0	0	0
lcl|CP000462.1_prot_ABK37257.1_1470	0	AHA_1514	ABK37257.1	alkyl hydroperoxide reductase TsaA	70	1	0.999	12	12	12	136	136	136	0	0	0
lcl|CP000462.1_prot_ABK38842.1_1363	0	AHA_1406	ABK38842.1	conserved hypothetical protein	33.58	1	0.999	14	14	14	135	135	135	0	0	0
sp|P35527|K1C9_HUMAN	#N/A	#N/A	#N/A	#N/A	58.91	1	0.999	29	28	28	139	131	131	0	0	0	1M(15.9949), 1Q(-17.0265), 2M(15.9949)
sp|P13645|K1C10_HUMAN	#N/A	#N/A	#N/A	#N/A	46.23	1	0.999	26	20	26	159	130	159	0	0	0	7C(57.0214), 8M(15.9949)
lcl|CP000462.1_prot_ABK36167.1_3532	0	AHA_3658	ABK36167.1	periplasmic murein peptide-binding protein	70.79	1	0.999	31	31	31	128	128	128	0	0	0	11C(57.0214), 12C(57.0214), 14C(57.0214), 14M(15.9949), 19M(15.9949), 1Q(-17.0265), 3M(15.9949), 4M(15.9949), 5C(57.0214), 7C(57.0214), 9C(57.0214)
lcl|CP000462.1_prot_ABK38754.1_3526	0	AHA_3652	ABK38754.1	conserved hypothetical protein	56.94	1	0.999	10	10	10	126	126	126	0	0	0	1Q(-17.0265), 9M(15.9949)
lcl|CP000462.1_prot_ABK36502.1_3713	acnB	AHA_3856	ABK36502.1	aconitate hydratase 2	52.28	1	0.999	38	38	38	123	123	123	0	0	0
lcl|CP000462.1_prot_ABK37302.1_4057	dsbA	AHA_4216	ABK37302.1	thiol:disulfide interchange protein DsbA	75.25	1	0.999	14	14	14	123	123	123	0	0	0	1Q(-17.0265), 3C(57.0214), 7C(57.0214)
lcl|CP000462.1_prot_ABK39476.1_2755	flgK	AHA_2833	ABK39476.1	flagellar hook-associated protein FlgK	61.71	1	0.999	25	25	25	123	123	123	0	0	0	1Q(-17.0265)
lcl|CP000462.1_prot_ABK38561.1_2905	dnaK	AHA_2983	ABK38561.1	chaperone protein DnaK	68.22	1	0.999	38	38	38	122	122	122	0	0	0	12M(15.9949)
lcl|CP000462.1_prot_ABK39098.1_2761	flgE	AHA_2839	ABK39098.1	flagellar hook protein FlgE	67.57	1	0.999	17	17	17	122	122	122	0	0	0	1Q(-17.0265), 9C(57.0214)
lcl|CP000462.1_prot_ABK35814.1_2961	crr	AHA_3041	ABK35814.1	PTS system, glucose-specific IIA component	67.46	1	0.999	7	7	7	121	121	121	0	0	0
lcl|CP000462.1_prot_ABK39608.1_1549	modA	AHA_1595	ABK39608.1	molybdate ABC transporter, periplasmic molybdate-binding protein	49.17	1	0.999	11	11	11	117	117	117	0	0	0	6M(15.9949)
lcl|CP000462.1_prot_ABK36406.1_826	aspA	AHA_0856	ABK36406.1	aspartate ammonia-lyase	40	1	0.999	16	16	16	115	115	115	0	0	0	11M(15.9949), 12M(15.9949), 1E(-18.0106), 1M(15.9949), 1Q(-17.0265), 23M(15.9949), 2M(15.9949), 32M(15.9949), 3M(15.9949), 4M(15.9949), 5M(15.9949), 8C(57.0214), 8M(15.9949)
lcl|CP000462.1_prot_ABK37200.1_3689	0	AHA_3828	ABK37200.1	L-asparaginase, type II	49.15	1	0.999	13	13	13	113	113	113	0	0	0	18M(15.9949), 1Q(-17.0265), 6M(15.9949)
lcl|CP000462.1_prot_ABK38085.1_2690	0	AHA_2764	ABK38085.1	deCa-heme c-type cytochrome	39.17	1	0.999	20	20	20	113	113	113	0	0	0	10M(15.9949), 12M(15.9949), 13C(57.0214), 17M(15.9949), 1Q(-17.0265), 4M(15.9949), 5M(15.9949), 6C(57.0214), 8C(57.0214)
lcl|CP000462.1_prot_ABK36675.1_3560	deoD-2	AHA_3687	ABK36675.1	purine nucleoside phosphorylase	77.73	1	0.999	13	13	13	110	110	110	0	0	0	1Q(-17.0265)
lcl|CP000462.1_prot_ABK37563.1_4097	atpD	AHA_4262	ABK37563.1	ATP synthase F1, beta subunit	65.15	1	0.999	21	21	21	108	108	108	0	0	0	1Q(-17.0265), 3M(15.9949), 8M(15.9949)
lcl|CP000462.1_prot_ABK38119.1_3914	clpB	AHA_4071	ABK38119.1	ATP-dependent chaperone protein ClpB	49.47	1	0.999	34	34	34	108	108	108	0	0	0
lcl|CP000462.1_prot_ABK36155.1_1762	rpsA	AHA_1809	ABK36155.1	ribosomal protein S1	48.74	1	0.999	23	23	23	106	106	106	0	0	0	13M(15.9949), 1Q(-17.0265), 2C(57.0214)
lcl|CP000462.1_prot_ABK37600.1_600	0	AHA_0624	ABK37600.1	aromatic-amino-acid aminotransferase	53.27	1	0.999	17	17	17	105	105	105	0	0	0	10M(15.9949), 1Q(-17.0265)
lcl|CP000462.1_prot_ABK38743.1_695	0	AHA_0719	ABK38743.1	peptidase, M16B family	50.05	1	0.999	36	36	36	104	104	104	0	0	0
lcl|CP000462.1_prot_ABK39124.1_3376	0	AHA_3484	ABK39124.1	aminotransferase, classes I and II	60.81	1	0.999	16	16	16	104	104	104	0	0	0
lcl|CP000462.1_prot_ABK37110.1_3873	rpoC	AHA_4027	ABK37110.1	DNA-directed RNA polymerase, beta' subunit	41.28	1	0.999	48	48	48	102	102	102	0	0	0
lcl|CP000462.1_prot_ABK38077.1_2723	0	AHA_2800	ABK38077.1	amino acid ABC transporter, periplasmic amino acid-binding protein	55.12	1	0.999	12	12	12	101	101	101	0	0	0
lcl|CP000462.1_prot_ABK36217.1_2229	0	AHA_2288	ABK36217.1	NAD-glutamate dehydrogenase	39.95	1	0.999	55	54	55	100	99	100	0	0	0	14M(15.9949), 6C(57.0214), 9M(15.9949)
lcl|CP000462.1_prot_ABK38227.1_3156	leuS	AHA_3247	ABK38227.1	leucyl-tRNA synthetase	41.76	1	0.999	31	31	31	99	99	99	0	0	0	1Q(-17.0265), 4C(57.0214)
lcl|CP000462.1_prot_ABK39741.1_3892	0	AHA_4049	ABK39741.1	molybdopterin guanine dinucleotide-containing S/N-oxide reductase family protein	51.94	1	0.999	35	35	35	99	99	99	0	0	0
lcl|CP000462.1_prot_ABK37098.1_1913	0	AHA_1964	ABK37098.1	periplasmic binding protein	49.68	1	0.999	12	12	12	97	97	97	0	0	0	1E(-18.0106), 1Q(-17.0265)
lcl|CP000462.1_prot_ABK36992.1_1320	0	AHA_1363	ABK36992.1	conserved hypothetical protein	71.71	1	0.999	15	15	15	96	96	96	0	0	0
lcl|CP000462.1_prot_ABK35864.1_792	eno	AHA_0821	ABK35864.1	phosphopyruvate hydratase	57.04	1	0.999	17	17	17	95	95	95	0	0	0	3M(15.9949)
lcl|CP000462.1_prot_ABK38212.1_4099	atpA	AHA_4264	ABK38212.1	ATP synthase F1, alpha subunit	56.34	1	0.999	26	26	26	94	94	94	0	0	0	12M(15.9949), 13C(57.0214), 16C(57.0214), 1Q(-17.0265), 4C(57.0214), 4M(15.9949), 5C(57.0214), 7C(57.0214)
lcl|CP000462.1_prot_ABK38681.1_1950	0	AHA_2001	ABK38681.1	periplasmic murein peptide-binding protein	60.22	1	0.999	24	24	24	94	94	94	0	0	0	4M(15.9949)
lcl|CP000462.1_prot_ABK39764.1_3874	rpoB	AHA_4028	ABK39764.1	DNA-directed RNA polymerase, beta subunit	44.09	1	0.999	48	48	48	94	94	94	0	0	0	10M(15.9949), 11M(15.9949), 13C(57.0214), 15M(15.9949), 1Q(-17.0265), 21M(15.9949), 3C(57.0214), 4C(57.0214)
lcl|CP000462.1_prot_ABK39802.1_3693	0	AHA_3832	ABK39802.1	conserved hypothetical protein	40.94	1	0.999	20	20	20	93	93	93	0	0	0
lcl|CP000462.1_prot_ABK36373.1_1871	gltA	AHA_1922	ABK36373.1	citrate synthase I	48.6	1	0.999	19	19	19	92	92	92	0	0	0	15M(15.9949), 1C(-17.0265), 1C(57.0214), 2M(15.9949)
lcl|CP000462.1_prot_ABK37823.1_2087	0	AHA_2145	ABK37823.1	long-chain fatty acid transport protein	51.16	1	0.999	18	18	18	89	89	89	0	0	0	3M(15.9949), 7M(15.9949)
lcl|CP000462.1_prot_ABK38997.1_1133	tsf	AHA_1174	ABK38997.1	translation elongation factor Ts	67.58	1	0.999	16	15	16	92	89	92	0	0	0
lcl|CP000462.1_prot_ABK35884.1_1615	0	AHA_1661	ABK35884.1	proprotein convertase P-domain	44.4	1	0.999	26	26	26	88	88	88	0	0	0	12C(57.0214), 3M(15.9949), 6M(15.9949)
lcl|CP000462.1_prot_ABK38024.1_2629	0	AHA_2703	ABK38024.1	glutamate synthase	38.65	1	0.999	45	45	45	87	87	87	0	0	0	1M(15.9949)
lcl|CP000462.1_prot_ABK39758.1_3371	0	AHA_3479	ABK39758.1	putative thiosulfate sulfurtransferase	58.6	1	0.999	21	21	21	87	87	87	0	0	0	13C(57.0214)
lcl|CP000462.1_prot_ABK38078.1_753	fbaA	AHA_0782	ABK38078.1	fructose-bisphosphate aldolase, class II	53.2	1	0.999	15	15	15	86	86	86	0	0	0	13M(15.9949), 14M(15.9949), 19C(57.0214), 1E(-18.0106), 1M(15.9949), 1Q(-17.0265), 2M(15.9949), 3C(57.0214), 8M(15.9949)
lcl|CP000462.1_prot_ABK37243.1_3442	0	AHA_3554	ABK37243.1	conserved hypothetical protein	67.78	1	0.999	11	11	11	83	83	83	0	0	0	14C(57.0214), 19M(15.9949)
lcl|CP000462.1_prot_ABK38659.1_3347	0	AHA_3440	ABK38659.1	chitodextrinase	44.9	1	0.999	34	34	34	83	83	83	0	0	0	5C(57.0214)
lcl|CP000462.1_prot_ABK39864.1_2972	pyk-3	AHA_3052	ABK39864.1	pyruvate kinase	68.46	1	0.999	27	27	27	80	80	80	0	0	0	10C(57.0214), 11C(57.0214)
lcl|CP000462.1_prot_ABK38731.1_1207	0	AHA_1248	ABK38731.1	aldehyde dehydrogenase	60.96	1	0.999	22	22	22	79	79	79	0	0	0
lcl|CP000462.1_prot_ABK38983.1_2422	htpG	AHA_2490	ABK38983.1	chaperone protein HtpG	49.77	1	0.999	26	26	26	78	78	78	0	0	0	13C(57.0214), 14M(15.9949), 1C(-17.0265), 1C(57.0214), 1E(-18.0106), 2C(57.0214), 5C(57.0214), 7M(15.9949), 8M(15.9949)
lcl|CP000462.1_prot_ABK38846.1_3349	gltX	AHA_3447	ABK38846.1	glutamyl-tRNA synthetase	55.84	1	0.999	21	21	21	77	77	77	0	0	0	13C(57.0214)
lcl|CP000462.1_prot_ABK36930.1_943	0	AHA_0978	ABK36930.1	putative metalloprotease	47.98	1	0.999	27	27	27	75	75	75	0	0	0
lcl|CP000462.1_prot_ABK38458.1_296	rpsC	AHA_0315	ABK38458.1	ribosomal protein S3	62.45	1	0.999	13	13	13	75	75	75	0	0	0
lcl|CP000462.1_prot_ABK39393.1_106	0	AHA_0115	ABK39393.1	maltose-6'-phosphate glucosidase	37.13	1	0.999	15	15	15	75	75	75	0	0	0	3C(57.0214), 6C(57.0214), 8C(57.0214), 9M(15.9949)
lcl|CP000462.1_prot_ABK36663.1_937	hgpB	AHA_0972	ABK36663.1	putative outer-membrane heme receptor	59.54	1	0.999	27	27	27	74	74	74	0	0	0	8M(15.9949)
lcl|CP000462.1_prot_ABK38955.1_2692	0	AHA_2766	ABK38955.1	outer membrane protein	47.06	1	0.999	27	27	27	74	74	74	0	0	0
lcl|CP000462.1_prot_ABK39302.1_1878	0	AHA_1929	ABK39302.1	succinyl-CoA synthetase beta chain	55.93	1	0.999	18	18	18	74	74	74	0	0	0	6M(15.9949)
lcl|CP000462.1_prot_ABK39477.1_1894	asd-1	AHA_1945	ABK39477.1	aspartate-semialdehyde dehydrogenase	63.07	1	0.999	16	16	16	74	74	74	0	0	0	3M(15.9949)
lcl|CP000462.1_prot_ABK36529.1_3877	rplA	AHA_4031	ABK36529.1	ribosomal protein L1	57.51	1	0.999	13	13	13	73	73	73	0	0	0	1E(-18.0106), 7C(57.0214), 9C(57.0214)
lcl|CP000462.1_prot_ABK38334.1_1091	0	AHA_1132	ABK38334.1	peptidyl-prolyl cis-trans isomerase B	62.84	1	0.999	10	10	10	73	73	73	0	0	0	1Q(-17.0265), 2M(15.9949)
lcl|CP000462.1_prot_ABK39217.1_141	pgi	AHA_0154	ABK39217.1	glucose-6-phosphate isomerase	35.52	1	0.999	19	19	19	73	73	73	0	0	0	13C(57.0214), 5M(15.9949)
lcl|CP000462.1_prot_ABK37180.1_1959	tig	AHA_2010	ABK37180.1	trigger factor	72.25	1	0.999	25	25	25	71	71	71	0	0	0	14M(15.9949)
lcl|CP000462.1_prot_ABK37848.1_3202	pepE	AHA_3293	ABK37848.1	dipeptidase E	54.55	1	0.999	9	9	9	71	71	71	0	0	0	4C(57.0214)
lcl|CP000462.1_prot_ABK37973.1_3757	0	AHA_3900	ABK37973.1	stringent starvation protein A	52.15	1	0.999	8	8	8	70	70	70	0	0	0	9C(57.0214)
lcl|CP000462.1_prot_ABK38308.1_3041	tkt	AHA_3123	ABK38308.1	transketolase	45.85	1	0.999	23	23	23	70	70	70	0	0	0	3M(15.9949), 4M(15.9949), 9M(15.9949)
lcl|CP000462.1_prot_ABK39742.1_1927	serC	AHA_1978	ABK39742.1	phosphoserine aminotransferase	65.19	1	0.999	19	19	19	68	68	68	0	0	0	1Q(-17.0265)
lcl|CP000462.1_prot_ABK36039.1_2271	gyrA	AHA_2330	ABK36039.1	DNA gyrase, A subunit	38.69	1	0.999	32	32	32	66	66	66	0	0	0
lcl|CP000462.1_prot_ABK38380.1_2414	glgC-1	AHA_2482	ABK38380.1	glucose-1-phosphate adenylyltransferase	52.36	1	0.999	20	13	20	109	66	109	0	0	0
lcl|CP000462.1_prot_ABK36495.1_293	rplB	AHA_0312	ABK36495.1	ribosomal protein L2	61.9	1	0.999	16	16	16	65	65	65	0	0	0	8C(57.0214)
lcl|CP000462.1_prot_ABK37683.1_3240	ribD	AHA_3333	ABK37683.1	riboflavin biosynthesis protein RibD	56.91	1	0.999	17	17	17	65	65	65	0	0	0	12M(15.9949), 2M(15.9949)
lcl|CP000462.1_prot_ABK38460.1_3527	0	AHA_3653	ABK38460.1	transporter	66.44	1	0.999	7	7	7	65	65	65	0	0	0	7C(57.0214)
lcl|CP000462.1_prot_ABK36003.1_3954	argS	AHA_4112	ABK36003.1	arginyl-tRNA synthetase	54.22	1	0.999	24	24	24	64	64	64	0	0	0
lcl|CP000462.1_prot_ABK37587.1_1685	0	AHA_1731	ABK37587.1	alkyl hydroperoxide reductase subunit F	50.19	1	0.999	23	23	23	64	64	64	0	0	0
lcl|CP000462.1_prot_ABK37614.1_1264	0	AHA_1305	ABK37614.1	protease LasA	19.9	1	0.999	5	5	5	64	64	64	0	0	0	12M(15.9949), 13M(15.9949), 1C(-17.0265), 1E(-18.0106), 2M(15.9949), 4M(15.9949), 6C(57.0214), 7M(15.9949)
lcl|CP000462.1_prot_ABK39619.1_70	0	AHA_0074	ABK39619.1	vitamin B12 transporter BtuB	46.81	1	0.999	24	24	24	64	64	64	0	0	0
lcl|CP000462.1_prot_ABK35819.1_2611	0	AHA_2685	ABK35819.1	outer membrane lipoprotein	47.46	1	0.999	9	9	9	63	63	63	0	0	0	10M(15.9949), 1M(15.9949), 29M(15.9949), 2M(15.9949), 3M(15.9949), 5C(57.0214), 5M(15.9949), 9M(15.9949)
lcl|CP000462.1_prot_ABK38894.1_295	rplV	AHA_0314	ABK38894.1	ribosomal protein L22	50	1	0.999	5	5	5	63	63	63	0	0	0	3M(15.9949)
lcl|CP000462.1_prot_ABK39911.1_3193	0	AHA_3284	ABK39911.1	succinyl-CoA synthetase, alpha subunit	45.43	1	0.999	18	18	18	62	62	62	0	0	0	1E(-18.0106)
sp|P35908|K22E_HUMAN	#N/A	#N/A	#N/A	#N/A	54.3	1	0.999	32	27	28	98	62	65	0	0	0	1E(-18.0106), 3M(15.9949), 5M(15.9949)
lcl|CP000462.1_prot_ABK36063.1_3276	lysS	AHA_3369	ABK36063.1	lysyl-tRNA synthetase	50.68	1	0.999	23	23	23	60	60	60	0	0	0	16M(15.9949), 1E(-18.0106), 3M(15.9949), 4M(15.9949), 9M(15.9949)
lcl|CP000462.1_prot_ABK38007.1_3333	pepD	AHA_3426	ABK38007.1	aminoacyl-histidine dipeptidase	30.64	1	0.999	13	13	13	60	60	60	0	0	0	13C(57.0214)
lcl|CP000462.1_prot_ABK39249.1_1140	0	AHA_1181	ABK39249.1	outer membrane protein, OMP85 family	46.1	1	0.999	32	32	32	60	60	60	0	0	0	13M(15.9949), 1M(15.9949), 4C(57.0214), 6M(15.9949)
lcl|CP000462.1_prot_ABK39282.1_738	0	AHA_0767	ABK39282.1	prolyl endopeptidase	35.8	1	0.999	23	23	23	60	60	60	0	0	0	14C(57.0214)
lcl|CP000462.1_prot_ABK38945.1_3720	0	AHA_3863	ABK38945.1	pyruvate dehydrogenase E1 component	41.99	1	0.999	31	31	31	59	59	59	0	0	0
lcl|CP000462.1_prot_ABK39182.1_1360	0	AHA_1403	ABK39182.1	superoxide dismutase (Fe)	26.8	1	0.999	4	4	4	59	59	59	0	0	0	10M(15.9949), 1M(15.9949)
lcl|CP000462.1_prot_ABK39224.1_3506	gap-2	AHA_3618	ABK39224.1	glyceraldehyde-3-phosphate dehydrogenase, type I	54.38	1	0.999	16	16	16	59	59	59	0	0	0	2M(15.9949), 4M(15.9949)
lcl|CP000462.1_prot_ABK35907.1_2781	0	AHA_2859	ABK35907.1	ABC-type oligopeptide transport system, periplasmic component	45.78	1	0.999	18	18	18	58	58	58	0	0	0	11M(15.9949), 12C(57.0214), 15M(15.9949), 1E(-18.0106), 1Q(-17.0265), 2M(15.9949), 5C(57.0214), 6M(15.9949), 7C(57.0214)
lcl|CP000462.1_prot_ABK37172.1_3136	efp	AHA_3227	ABK37172.1	translation elongation factor P	33.51	1	0.999	6	6	6	58	58	58	0	0	0
lcl|CP000462.1_prot_ABK37227.1_870	0	AHA_0904	ABK37227.1	conserved hypothetical protein	58.43	1	0.999	15	15	15	58	58	58	0	0	0
lcl|CP000462.1_prot_ABK37760.1_2208	prpD	AHA_2267	ABK37760.1	2-methylcitrate dehydratase	46.15	1	0.999	19	19	19	58	58	58	0	0	0
lcl|CP000462.1_prot_ABK35881.1_1540	napA	AHA_1586	ABK35881.1	periplasmic nitrate reductase, large subunit	38.12	1	0.999	25	25	25	57	57	57	0	0	0
lcl|CP000462.1_prot_ABK38060.1_1129	dapD	AHA_1170	ABK38060.1	2,3,4,5-tetrahydropyridine-2,6-dicarboxylate N-succinyltransferase	47.64	1	0.999	13	13	13	57	57	57	0	0	0	11C(57.0214), 15M(15.9949), 2M(15.9949), 6M(15.9949)
lcl|CP000462.1_prot_ABK39450.1_1132	rpsB	AHA_1173	ABK39450.1	ribosomal protein S2	61.57	1	0.999	11	11	11	57	57	57	0	0	0	1Q(-17.0265)
lcl|CP000462.1_prot_ABK35870.1_3089	0	AHA_3180	ABK35870.1	acetylornithine/succinyldiaminopimelate aminotransferase	51.36	1	0.999	16	16	16	56	56	56	0	0	0	13M(15.9949), 16M(15.9949), 18C(57.0214), 2M(15.9949), 3M(15.9949), 6M(15.9949), 8M(15.9949)
lcl|CP000462.1_prot_ABK37688.1_1817	serS	AHA_1868	ABK37688.1	seryl-tRNA synthetase	60.79	1	0.999	22	22	22	56	56	56	0	0	0
lcl|CP000462.1_prot_ABK38376.1_747	0	AHA_0776	ABK38376.1	bifunctional PutA protein: proline dehydrogenase/delta-1-pyrroline-5-carboxylate dehydrogenase	37.48	1	0.999	31	31	31	56	56	56	0	0	0	11M(15.9949), 13M(15.9949), 2C(57.0214), 2M(15.9949), 9M(15.9949)
lcl|CP000462.1_prot_ABK38992.1_1214	0	AHA_1255	ABK38992.1	phosphate-binding protein	52.47	1	0.999	15	15	15	56	56	56	0	0	0	20C(57.0214)
lcl|CP000462.1_prot_ABK39179.1_3337	0	AHA_3430	ABK39179.1	oligopeptide-binding protein OppA	49.09	1	0.999	23	23	23	56	56	56	0	0	0	13C(57.0214), 15C(57.0214), 1C(-17.0265), 1C(57.0214), 1Q(-17.0265), 20M(15.9949), 3C(57.0214), 6C(57.0214), 7C(57.0214), 7M(15.9949)
lcl|CP000462.1_prot_ABK37083.1_3251	acsA	AHA_3344	ABK37083.1	acetate--CoA ligase	42.28	1	0.999	23	23	23	55	55	55	0	0	0
lcl|CP000462.1_prot_ABK39532.1_1602	glpK	AHA_1648	ABK39532.1	glycerol kinase	48.2	1	0.999	21	21	21	55	55	55	0	0	0	13C(57.0214), 1M(15.9949), 2M(15.9949), 3M(15.9949), 8C(57.0214)
lcl|CP000462.1_prot_ABK36697.1_1876	sucA	AHA_1927	ABK36697.1	2-oxoglutarate dehydrogenase, E1 component	29.23	1	0.999	24	24	24	54	54	54	0	0	0
lcl|CP000462.1_prot_ABK37523.1_302	0	AHA_0321	ABK37523.1	50S ribosomal protein L5	58.66	1	0.999	12	12	12	54	54	54	0	0	0
lcl|CP000462.1_prot_ABK39307.1_1815	lolA	AHA_1866	ABK39307.1	outer membrane lipoprotein carrier protein LolA	70.3	1	0.999	11	11	11	54	54	54	0	0	0	12M(15.9949), 17M(15.9949), 2C(57.0214), 4M(15.9949), 8M(15.9949)
lcl|CP000462.1_prot_ABK35957.1_2231	pepN	AHA_2290	ABK35957.1	aminopeptidase N	32.72	1	0.999	24	24	24	53	53	53	0	0	0	1M(15.9949), 1Q(-17.0265)
lcl|CP000462.1_prot_ABK37010.1_2994	0	AHA_3074	ABK37010.1	extracellular tungstate binding protein	52.14	1	0.999	12	12	12	53	53	53	0	0	0	13M(15.9949), 1M(15.9949), 5M(15.9949)
lcl|CP000462.1_prot_ABK37723.1_539	0	AHA_0563	ABK37723.1	aminopeptidase P	50.5	1	0.999	22	22	22	52	52	52	0	0	0
lcl|CP000462.1_prot_ABK38810.1_1852	0	AHA_1903	ABK38810.1	L-arabinose ABC transporter, periplasmic L-arabinose-binding protein	61.47	1	0.999	16	16	16	52	52	52	0	0	0
lcl|CP000462.1_prot_ABK39315.1_82	hemB	AHA_0091	ABK39315.1	delta-aminolevulinic acid dehydratase	54.87	1	0.999	13	13	13	52	52	52	0	0	0	12M(15.9949), 1M(15.9949), 1Q(-17.0265), 2M(15.9949)
lcl|CP000462.1_prot_ABK39736.1_1918	0	AHA_1969	ABK39736.1	TonB-dependent siderophore receptor	47.18	1	0.999	22	22	22	52	52	52	0	0	0	10M(15.9949), 13C(57.0214), 14C(57.0214), 17M(15.9949), 1E(-18.0106), 21M(15.9949), 2M(15.9949), 4C(57.0214), 5C(57.0214), 6M(15.9949), 9C(57.0214)
lcl|CP000462.1_prot_ABK35933.1_2617	ppsA	AHA_2691	ABK35933.1	phosphoenolpyruvate synthase	37.09	1	0.999	22	22	22	51	51	51	0	0	0	1Q(-17.0265), 6C(57.0214)
lcl|CP000462.1_prot_ABK36592.1_2651	dapB	AHA_2725	ABK36592.1	dihydrodipicolinate reductase	39.39	1	0.999	10	10	10	51	51	51	0	0	0	1Q(-17.0265), 4M(15.9949), 5M(15.9949), 6M(15.9949), 8M(15.9949)
lcl|CP000462.1_prot_ABK36993.1_313	rpsD	AHA_0332	ABK36993.1	ribosomal protein S4	49.51	1	0.999	10	10	10	51	51	51	0	0	0	3M(15.9949)
lcl|CP000462.1_prot_ABK37830.1_290	rplC	AHA_0309	ABK37830.1	ribosomal protein L3	57.14	1	0.999	9	9	9	51	51	51	0	0	0	12M(15.9949), 3M(15.9949), 5C(57.0214), 8C(57.0214), 9M(15.9949)
lcl|CP000462.1_prot_ABK37886.1_1652	0	AHA_1698	ABK37886.1	flagellin	60.26	1	0.999	13	7	7	122	51	51	0	0	0
lcl|CP000462.1_prot_ABK39639.1_1074	0	AHA_1114	ABK39639.1	outer membrane protein	58.23	1	0.999	12	12	12	51	51	51	0	0	0	1Q(-17.0265)
lcl|CP000462.1_prot_ABK36300.1_3983	0	AHA_4142	ABK36300.1	conserved hypothetical protein	71.93	1	0.999	18	18	18	50	50	50	0	0	0	1M(15.9949)
lcl|CP000462.1_prot_ABK36855.1_3108	0	AHA_3199	ABK36855.1	Zn-dependent hydrolase	50.7	1	0.999	11	11	11	50	50	50	0	0	0
lcl|CP000462.1_prot_ABK35896.1_1646	0	AHA_1692	ABK35896.1	alpha-2-macroglobulin, N-terminal:Alpha-2-macroglobulin, N-terminal	20	1	0.999	26	26	26	49	49	49	0	0	0	15M(15.9949), 2C(57.0214), 2M(15.9949), 5M(15.9949)
lcl|CP000462.1_prot_ABK36785.1_2625	0	AHA_2699	ABK36785.1	agglutination protein	61.54	1	0.999	23	23	23	49	49	49	0	0	0	3C(57.0214), 5M(15.9949)
lcl|CP000462.1_prot_ABK37288.1_3866	rpsG	AHA_4020	ABK37288.1	ribosomal protein S7	57.69	1	0.999	7	7	7	49	49	49	0	0	0	1E(-18.0106)
lcl|CP000462.1_prot_ABK37993.1_4054	phnD	AHA_4213	ABK37993.1	phosphonate ABC transporter, periplasmic phosphonate-binding protein	62.63	1	0.999	13	13	13	49	49	49	0	0	0	20M(15.9949), 8C(57.0214)
lcl|CP000462.1_prot_ABK38733.1_1095	nqrA	AHA_1136	ABK38733.1	NADH:ubiquinone oxidoreductase, Na(+)-translocating, A subunit	46.31	1	0.999	17	17	17	49	49	49	0	0	0	14M(15.9949), 6M(15.9949), 8M(15.9949), 9M(15.9949)
lcl|CP000462.1_prot_ABK36163.1_573	argH	AHA_0597	ABK36163.1	argininosuccinate lyase	44.9	1	0.999	16	16	16	48	48	48	0	0	0
lcl|CP000462.1_prot_ABK36215.1_909	surA	AHA_0944	ABK36215.1	peptidylprolyl cis-trans isomerase SurA	47.92	1	0.999	14	14	14	47	47	47	0	0	0
lcl|CP000462.1_prot_ABK36339.1_811	purH	AHA_0841	ABK36339.1	bifunctional purine biosynthesis protein PurH	47.17	1	0.999	17	17	17	47	47	47	0	0	0	1M(15.9949), 3C(57.0214)
lcl|CP000462.1_prot_ABK36978.1_733	0	AHA_0762	ABK36978.1	glutamine/glutamate ABC transporter, periplasmic glutamine/glutamate-binding protein	69.06	1	0.999	17	17	17	46	46	46	0	0	0
lcl|CP000462.1_prot_ABK37315.1_2323	tpiA-1	AHA_2382	ABK37315.1	triosephosphate isomerase	65.34	1	0.999	10	9	10	49	46	49	0	0	0
lcl|CP000462.1_prot_ABK39700.1_3580	alaS	AHA_3714	ABK39700.1	alanyl-tRNA synthetase	28.6	1	0.999	22	22	22	46	46	46	0	0	0	12C(57.0214), 13M(15.9949), 1Q(-17.0265), 6C(57.0214)
lcl|CP000462.1_prot_ABK36736.1_1664	0	AHA_1710	ABK36736.1	inositol-1-monophosphatase	55.99	1	0.999	11	11	11	45	45	45	0	0	0	16M(15.9949), 20C(57.0214)
lcl|CP000462.1_prot_ABK37352.1_2739	aceA	AHA_2817	ABK37352.1	isocitrate lyase	55.38	1	0.999	20	20	20	45	45	45	0	0	0
lcl|CP000462.1_prot_ABK38635.1_3846	0	AHA_3994	ABK38635.1	catalase	58.51	1	0.999	20	20	20	45	45	45	0	0	0
lcl|CP000462.1_prot_ABK38766.1_4110	0	AHA_4275	ABK38766.1	ferrichrome receptor	37.8	1	0.999	20	20	20	45	45	45	0	0	0	1Q(-17.0265), 2M(15.9949)
lcl|CP000462.1_prot_ABK36758.1_3281	0	AHA_3374	ABK36758.1	glycine betaine/L-proline ABC transporter, periplasmic glycine betaine-binding protein	53.45	1	0.999	14	14	14	44	44	44	0	0	0	16M(15.9949), 1Q(-17.0265), 22M(15.9949), 2M(15.9949)
lcl|CP000462.1_prot_ABK37056.1_2706	aspC	AHA_2783	ABK37056.1	aspartate aminotransferase	40.91	1	0.999	14	14	14	44	44	44	0	0	0	2M(15.9949), 6C(57.0214), 9C(57.0214)
lcl|CP000462.1_prot_ABK37299.1_2649	carB	AHA_2723	ABK37299.1	carbamoyl-phosphate synthase, large subunit	28.57	1	0.999	26	26	26	44	44	44	0	0	0	2M(15.9949), 3C(57.0214)
lcl|CP000462.1_prot_ABK38859.1_1877	sucB	AHA_1928	ABK38859.1	2-oxoglutarate dehydrogenase, E2 component, dihydrolipoamide succinyltransferase	44.05	1	0.999	15	15	15	44	44	44	0	0	0	4M(15.9949)
lcl|CP000462.1_prot_ABK39837.1_863	0	AHA_0897	ABK39837.1	NlpB/DapX lipoprotein	47.33	1	0.999	15	15	15	44	44	44	0	0	0	13M(15.9949), 1Q(-17.0265), 2M(15.9949), 3M(15.9949), 5M(15.9949)
lcl|CP000462.1_prot_ABK37267.1_3058	tal	AHA_3140	ABK37267.1	transaldolase	64.69	1	0.999	19	19	19	43	43	43	0	0	0
lcl|CP000462.1_prot_ABK37402.1_355	hutU	AHA_0379	ABK37402.1	urocanate hydratase	42.18	1	0.999	18	18	18	43	43	43	0	0	0
lcl|CP000462.1_prot_ABK38444.1_3212	0	AHA_3303	ABK38444.1	translation initiation factor IF-2	34	1	0.999	24	24	24	43	43	43	0	0	0	1Q(-17.0265), 3M(15.9949), 8M(15.9949)
lcl|CP000462.1_prot_ABK38491.1_2367	0	AHA_2434	ABK38491.1	fumarate hydratase, class I	31.44	1	0.999	17	17	17	43	43	43	0	0	0	2M(15.9949)
lcl|CP000462.1_prot_ABK38804.1_3327	proA	AHA_3420	ABK38804.1	gamma-glutamyl phosphate reductase	68.35	1	0.999	22	22	22	43	43	43	0	0	0	11M(15.9949), 3C(57.0214), 3M(15.9949), 5M(15.9949)
lcl|CP000462.1_prot_ABK39472.1_1485	glnS	AHA_1529	ABK39472.1	glutaminyl-tRNA synthetase	44.12	1	0.999	21	21	21	43	43	43	0	0	0	19C(57.0214), 1M(15.9949), 5C(57.0214), 7C(57.0214), 9M(15.9949)
lcl|CP000462.1_prot_ABK39577.1_572	argG	AHA_0596	ABK39577.1	argininosuccinate synthase	42.58	1	0.999	14	14	14	43	43	43	0	0	0	2M(15.9949), 3M(15.9949)
lcl|CP000462.1_prot_ABK39734.1_1962	lon	AHA_2013	ABK39734.1	ATP-dependent protease La	24.74	1	0.999	19	19	19	43	43	43	0	0	0
lcl|CP000462.1_prot_ABK36422.1_303	0	AHA_0322	ABK36422.1	30S ribosomal protein S14	24.75	1	0.999	2	2	2	42	42	42	0	0	0	10C(57.0214)
lcl|CP000462.1_prot_ABK37334.1_3268	gap-1	AHA_3361	ABK37334.1	glyceraldehyde-3-phosphate dehydrogenase, type I	39.82	1	0.999	13	13	13	42	42	42	0	0	0
lcl|CP000462.1_prot_ABK37270.1_1009	0	AHA_1048	ABK37270.1	thermostable carboxypeptidase 1	34.92	1	0.999	16	16	16	41	41	41	0	0	0	2M(15.9949), 8M(15.9949)
lcl|CP000462.1_prot_ABK36169.1_824	0	AHA_0854	ABK36169.1	outer membrane porin protein	44.26	1	0.999	12	12	12	40	40	40	0	0	0	13C(57.0214), 1E(-18.0106), 5M(15.9949)
lcl|CP000462.1_prot_ABK37420.1_3805	0	AHA_3953	ABK37420.1	outer membrane protein W	33	1	0.999	3	3	3	39	39	39	0	0	0
lcl|CP000462.1_prot_ABK37512.1_3086	0	AHA_3177	ABK37512.1	conserved hypothetical protein	50.19	1	0.999	11	11	11	39	39	39	0	0	0	1M(15.9949)
lcl|CP000462.1_prot_ABK39687.1_567	ppc	AHA_0591	ABK39687.1	phosphoenolpyruvate carboxylase	31.24	1	0.999	23	23	23	39	39	39	0	0	0	17M(15.9949), 9M(15.9949)
lcl|CP000462.1_prot_ABK36815.1_3563	deoC-2	AHA_3690	ABK36815.1	deoxyribose-phosphate aldolase	52.14	1	0.999	9	9	9	38	38	38	0	0	0
lcl|CP000462.1_prot_ABK36936.1_1879	0	AHA_1930	ABK36936.1	succinyl-CoA synthetase alpha chain	49.66	1	0.999	10	10	10	38	38	38	0	0	0	N-term(42.0106)
lcl|CP000462.1_prot_ABK37743.1_3765	degQ	AHA_3908	ABK37743.1	serine peptidase DegQ	48.34	1	0.999	18	18	18	38	38	38	0	0	0
lcl|CP000462.1_prot_ABK37970.1_3667	dapA-2	AHA_3801	ABK37970.1	dihydrodipicolinate synthase	39.31	1	0.999	9	9	9	38	38	38	0	0	0	1E(-18.0106), 8C(57.0214)
lcl|CP000462.1_prot_ABK38031.1_130	fadB	AHA_0139	ABK38031.1	fatty oxidation complex, alpha subunit FadB	33.29	1	0.999	18	18	18	38	38	38	0	0	0	1C(57.0214), 1Q(-17.0265), 4M(15.9949), 6M(15.9949)
lcl|CP000462.1_prot_ABK39912.1_2530	0	AHA_2602	ABK39912.1	dihydroorotase	38.26	1	0.999	13	13	13	38	38	38	0	0	0	3M(15.9949)
lcl|CP000462.1_prot_ABK35941.1_2741	0	AHA_2819	ABK35941.1	hypothetical protein	68.71	1	0.999	17	17	17	37	37	37	0	0	0	3M(15.9949)
lcl|CP000462.1_prot_ABK36441.1_2543	0	AHA_2616	ABK36441.1	aldehyde-alcohol dehydrogenase	29.52	1	0.999	19	19	19	37	37	37	0	0	0	1Q(-17.0265), 21M(15.9949), 2M(15.9949)
lcl|CP000462.1_prot_ABK36263.1_3752	0	AHA_3895	ABK36263.1	LppC superfamily	37.46	1	0.999	16	16	16	36	36	36	0	0	0	17C(57.0214), 8M(15.9949)
lcl|CP000462.1_prot_ABK36674.1_2396	nrfA	AHA_2464	ABK36674.1	nitrite reductase (cytochrome; ammonia-forming)	24.12	1	0.999	12	12	12	36	36	36	0	0	0
lcl|CP000462.1_prot_ABK36783.1_2454	hybC	AHA_2523	ABK36783.1	hydrogenase-2 large chain	44.27	1	0.999	20	20	20	36	36	36	0	0	0	11C(57.0214), 16M(15.9949), 23M(15.9949), 3M(15.9949), 6C(57.0214), 6M(15.9949)
lcl|CP000462.1_prot_ABK36792.1_4041	0	AHA_4200	ABK36792.1	outer-membrane protein A	50.27	1	0.999	12	12	12	36	36	36	0	0	0	1M(15.9949), 3C(57.0214)
lcl|CP000462.1_prot_ABK37100.1_714	0	AHA_0738	ABK37100.1	agmatine deiminase	44.38	1	0.999	11	11	11	36	36	36	0	0	0
lcl|CP000462.1_prot_ABK37158.1_3561	deoB	AHA_3688	ABK37158.1	phosphopentomutase	48.01	1	0.999	14	14	14	36	36	36	0	0	0
lcl|CP000462.1_prot_ABK37306.1_2666	glgC-2	AHA_2740	ABK37306.1	glucose-1-phosphate adenylyltransferase	49.41	1	0.999	17	10	10	79	36	36	0	0	0	1C(-17.0265), 3C(57.0214)
lcl|CP000462.1_prot_ABK39038.1_2944	0	AHA_3022	ABK39038.1	domain of unknown function (306) superfamily	75.65	1	0.999	5	5	5	36	36	36	0	0	0	18C(57.0214), 1Q(-17.0265), 2C(57.0214), 3C(57.0214), 4C(57.0214), 6C(57.0214)
lcl|CP000462.1_prot_ABK39378.1_307	rpsE	AHA_0326	ABK39378.1	ribosomal protein S5	60.84	1	0.999	9	9	9	36	36	36	0	0	0	14M(15.9949), 23M(15.9949)
lcl|CP000462.1_prot_ABK39536.1_2268	thrS	AHA_2327	ABK39536.1	threonyl-tRNA synthetase	21.18	1	0.999	14	14	14	36	36	36	0	0	0	1Q(-17.0265)
lcl|CP000462.1_prot_ABK37213.1_1477	aspS	AHA_1521	ABK37213.1	aspartyl-tRNA synthetase	28.89	1	0.999	16	16	16	35	35	35	0	0	0	2M(15.9949), 5M(15.9949), 9M(15.9949)
lcl|CP000462.1_prot_ABK37408.1_2373	0	AHA_2440	ABK37408.1	PrkA serine kinase	36.09	1	0.999	20	20	20	35	35	35	0	0	0	11C(57.0214), 8C(57.0214)
lcl|CP000462.1_prot_ABK37601.1_314	rpoA	AHA_0333	ABK37601.1	DNA-directed RNA polymerase, alpha subunit	45.29	1	0.999	15	15	15	35	35	35	0	0	0
lcl|CP000462.1_prot_ABK38172.1_3762	rplM	AHA_3905	ABK38172.1	ribosomal protein L13	54.93	1	0.999	6	6	6	35	35	35	0	0	0
lcl|CP000462.1_prot_ABK38520.1_536	0	AHA_0560	ABK38520.1	surface antigen family protein	74.05	1	0.999	9	9	9	35	35	35	0	0	0	1Q(-17.0265), 8M(15.9949)
lcl|CP000462.1_prot_ABK38893.1_3755	0	AHA_3898	ABK38893.1	secreted protein	53.85	1	0.999	10	10	10	35	35	35	0	0	0
lcl|CP000462.1_prot_ABK39489.1_1951	fbp	AHA_2002	ABK39489.1	fructose-1,6-bisphosphatase	48.84	1	0.999	12	12	12	35	35	35	0	0	0
lcl|CP000462.1_prot_ABK39774.1_2232	prc	AHA_2291	ABK39774.1	C-terminal processing peptidase	37.11	1	0.999	22	22	22	35	35	35	0	0	0	15M(15.9949), 1E(-18.0106), 1M(15.9949), 5M(15.9949), 6M(15.9949)
lcl|CP000462.1_prot_ABK36826.1_2796	0	AHA_2874	ABK36826.1	YjbH	35.29	1	0.999	18	18	18	34	34	34	0	0	0	16C(57.0214), 1E(-18.0106), 1M(15.9949)
lcl|CP000462.1_prot_ABK37102.1_697	0	AHA_0721	ABK37102.1	conserved hypothetical protein	62.13	1	0.999	19	19	19	34	34	34	0	0	0	11M(15.9949), 13M(15.9949), 17M(15.9949), 1Q(-17.0265), 2M(15.9949), 4C(57.0214), 7M(15.9949), 8M(15.9949)
lcl|CP000462.1_prot_ABK37934.1_968	fkpA	AHA_1003	ABK37934.1	FKBP-type peptidyl-prolyl cis-trans isomerase FkpA	54.48	1	0.999	15	15	15	34	34	34	0	0	0	9M(15.9949)
lcl|CP000462.1_prot_ABK38758.1_140	ilvC	AHA_0153	ABK38758.1	ketol-acid reductoisomerase	37.53	1	0.999	13	13	13	34	34	34	0	0	0
lcl|CP000462.1_prot_ABK39111.1_3815	0	AHA_3963	ABK39111.1	colicin I receptor	29.32	1	0.999	14	14	14	34	34	34	0	0	0
lcl|CP000462.1_prot_ABK39433.1_305	0	AHA_0324	ABK39433.1	50S ribosomal protein L6	50.28	1	0.999	8	8	8	34	34	34	0	0	0	1Q(-17.0265)
lcl|CP000462.1_prot_ABK36091.1_89	trx	AHA_0098	ABK36091.1	thioredoxin	48.15	1	0.999	4	4	4	33	33	33	0	0	0	1M(15.9949)
lcl|CP000462.1_prot_ABK37318.1_2594	0	AHA_2667	ABK37318.1	aerotaxis receptor Aer	41.97	1	0.999	15	13	15	40	33	40	0	0	0	2M(15.9949)
lcl|CP000462.1_prot_ABK37657.1_965	slyD	AHA_1000	ABK37657.1	FKBP-type peptidyl-prolyl cis-trans isomerase SlyD	30.66	1	0.999	4	4	4	33	33	33	0	0	0
lcl|CP000462.1_prot_ABK35840.1_315	rplQ	AHA_0334	ABK35840.1	ribosomal protein L17	44.88	1	0.999	5	5	5	32	32	32	0	0	0
lcl|CP000462.1_prot_ABK37358.1_1720	purL	AHA_1766	ABK37358.1	phosphoribosylformylglycinamidine synthase	21.22	1	0.999	21	21	21	32	32	32	0	0	0
lcl|CP000462.1_prot_ABK37779.1_1174	0	AHA_1215	ABK37779.1	alpha-amylase	28.63	1	0.999	16	16	16	32	32	32	0	0	0
lcl|CP000462.1_prot_ABK38295.1_2122	0	AHA_2180	ABK38295.1	nuclease	26.12	1	0.999	20	20	20	32	32	32	0	0	0	1M(15.9949)
lcl|CP000462.1_prot_ABK38774.1_1960	clpP	AHA_2011	ABK38774.1	ATP-dependent Clp protease, proteolytic subunit ClpP	37.5	1	0.999	5	5	5	32	32	32	0	0	0	11C(57.0214), 5M(15.9949), 7C(57.0214)
lcl|CP000462.1_prot_ABK39176.1_259	typA	AHA_0278	ABK39176.1	GTP-binding protein TypA	28.69	1	0.999	13	13	13	32	32	32	0	0	0	5M(15.9949)
lcl|CP000462.1_prot_ABK39370.1_864	purC	AHA_0898	ABK39370.1	phosphoribosylaminoimidazole-succinocarboxamide synthase	43.4	1	0.999	12	12	12	32	32	32	0	0	0
lcl|CP000462.1_prot_ABK39723.1_3574	valS	AHA_3702	ABK39723.1	valyl-tRNA synthetase	28.73	1	0.999	21	21	21	32	32	32	0	0	0	10C(57.0214)
lcl|CP000462.1_prot_ABK36230.1_2263	pheT	AHA_2322	ABK36230.1	phenylalanyl-tRNA synthetase, beta subunit	20.55	1	0.999	14	14	14	31	31	31	0	0	0
lcl|CP000462.1_prot_ABK36407.1_2608	asd-2	AHA_2682	ABK36407.1	aspartate-semialdehyde dehydrogenase	40.24	1	0.999	9	9	9	31	31	31	0	0	0	13C(57.0214), 1M(15.9949), 6M(15.9949), 7C(57.0214)
lcl|CP000462.1_prot_ABK37818.1_2960	ptsI-2	AHA_3040	ABK37818.1	phosphoenolpyruvate-protein phosphotransferase	25.91	1	0.999	14	14	14	31	31	31	0	0	0	1M(15.9949), 4M(15.9949)
lcl|CP000462.1_prot_ABK38175.1_3023	astB	AHA_3105	ABK38175.1	succinylarginine dihydrolase	39.78	1	0.999	14	14	14	31	31	31	0	0	0	1Q(-17.0265)
lcl|CP000462.1_prot_ABK38303.1_1716	0	AHA_1762	ABK38303.1	PQQ enzyme repeat domain protein	35.06	1	0.999	11	11	11	31	31	31	0	0	0	10M(15.9949)
lcl|CP000462.1_prot_ABK38629.1_300	rplN	AHA_0319	ABK38629.1	ribosomal protein L14	51.64	1	0.999	7	7	7	31	31	31	0	0	0
lcl|CP000462.1_prot_ABK36423.1_229	ald	AHA_0248	ABK36423.1	alanine dehydrogenase	36.39	1	0.999	9	9	9	30	30	30	0	0	0	1E(-18.0106), 1Q(-17.0265)
lcl|CP000462.1_prot_ABK37740.1_258	glnA	AHA_0277	ABK37740.1	glutamine synthetase, type I	38.17	1	0.999	12	12	12	30	30	30	0	0	0
lcl|CP000462.1_prot_ABK38536.1_857	ackA-1	AHA_0891	ABK38536.1	acetate kinase	39.5	1	0.999	12	11	12	31	30	31	0	0	0	11C(57.0214), 13M(15.9949), 14C(57.0214), 9C(57.0214)
lcl|CP000462.1_prot_ABK39258.1_2683	ppiB	AHA_2757	ABK39258.1	peptidyl-prolyl cis-trans isomerase B	47.88	1	0.999	7	7	7	30	30	30	0	0	0	12M(15.9949), 1C(-17.0265), 1Q(-17.0265)
lcl|CP000462.1_prot_ABK39702.1_1126	0	AHA_1167	ABK39702.1	maltose operon periplasmic protein	43.29	1	0.999	10	10	10	30	30	30	0	0	0	12C(57.0214), 15C(57.0214), 15M(15.9949), 1C(-17.0265), 1C(57.0214), 1M(15.9949), 2C(57.0214), 3M(15.9949), 4C(57.0214), 4M(15.9949), 5C(57.0214), 6C(57.0214), 8M(15.9949), 9C(57.0214)
lcl|CP000462.1_prot_ABK39793.1_3071	0	AHA_3154	ABK39793.1	ribose-phosphate pyrophosphokinase	37.87	1	0.999	10	10	10	30	30	30	0	0	0	10M(15.9949), 11M(15.9949), 2M(15.9949)
lcl|CP000462.1_prot_ABK36275.1_3761	rpsI	AHA_3904	ABK36275.1	ribosomal protein S9	33.08	1	0.999	4	4	4	29	29	29	0	0	0
lcl|CP000462.1_prot_ABK36292.1_4043	ilvD	AHA_4202	ABK36292.1	dihydroxy-acid dehydratase	20.61	1	0.999	11	11	11	29	29	29	0	0	0	3M(15.9949)
lcl|CP000462.1_prot_ABK36351.1_486	0	AHA_0510	ABK36351.1	hypothetical protein	57.81	1	0.999	13	13	13	29	29	29	0	0	0
lcl|CP000462.1_prot_ABK36494.1_1964	ppiD	AHA_2015	ABK36494.1	peptidylprolyl cis-trans isomerase D	34.91	1	0.999	18	18	18	29	29	29	0	0	0
lcl|CP000462.1_prot_ABK36871.1_3923	pntA	AHA_4080	ABK36871.1	NAD(P) transhydrogenase, alpha subunit	36.61	1	0.999	15	15	15	29	29	29	0	0	0	11M(15.9949), 1M(15.9949), 3C(57.0214), 9C(57.0214)
lcl|CP000462.1_prot_ABK37026.1_301	rplX	AHA_0320	ABK37026.1	ribosomal protein L24	67.62	1	0.999	7	7	7	29	29	29	0	0	0	14M(15.9949), 15M(15.9949), 1E(-18.0106), 1M(15.9949), 21M(15.9949), 23M(15.9949), 3M(15.9949), 4M(15.9949), 6M(15.9949), 9M(15.9949)
lcl|CP000462.1_prot_ABK39868.1_3760	petA	AHA_3903	ABK39868.1	ubiquinol-cytochrome c reductase, iron-sulfur subunit	54.59	1	0.999	10	10	10	29	29	29	0	0	0	11M(15.9949), 17M(15.9949), 1Q(-17.0265), 2M(15.9949)
lcl|CP000462.1_prot_ABK36629.1_2738	aceB	AHA_2816	ABK36629.1	malate synthase A	32.15	1	0.999	14	14	14	28	28	28	0	0	0
lcl|CP000462.1_prot_ABK36777.1_3534	0	AHA_3660	ABK36777.1	conserved hypothetical protein	76.98	1	0.999	8	8	8	28	28	28	0	0	0	11M(15.9949), 12M(15.9949), 18M(15.9949), 1Q(-17.0265), 3M(15.9949), 5M(15.9949), 6M(15.9949), 7M(15.9949), 9M(15.9949)
lcl|CP000462.1_prot_ABK37650.1_3524	proS	AHA_3650	ABK37650.1	prolyl-tRNA synthetase	27.53	1	0.999	13	13	13	28	28	28	0	0	0
lcl|CP000462.1_prot_ABK37836.1_1701	iscS	AHA_1747	ABK37836.1	cysteine desulfurase IscS	44.55	1	0.999	13	13	13	28	28	28	0	0	0	16M(15.9949), 1M(15.9949)
lcl|CP000462.1_prot_ABK37882.1_297	rplP	AHA_0316	ABK37882.1	ribosomal protein L16	57.66	1	0.999	6	6	6	28	28	28	0	0	0
lcl|CP000462.1_prot_ABK38010.1_4095	glmU	AHA_4260	ABK38010.1	UDP-N-acetylglucosamine pyrophosphorylase/glucosamine-1-phosphate N-acetyltransferase	41.06	1	0.999	14	14	14	28	28	28	0	0	0	10C(57.0214)
lcl|CP000462.1_prot_ABK38063.1_580	0	AHA_0604	ABK38063.1	sulfate-binding protein	54.35	1	0.999	14	14	14	28	28	28	0	0	0	16M(15.9949), 2C(57.0214), 5C(57.0214)
lcl|CP000462.1_prot_ABK38193.1_2556	0	AHA_2629	ABK38193.1	trans-2-enoyl-CoA reductase	47.1	1	0.999	13	13	13	28	28	28	0	0	0
lcl|CP000462.1_prot_ABK38678.1_4098	atpG	AHA_4263	ABK38678.1	ATP synthase F1, gamma subunit	50.35	1	0.999	12	12	12	28	28	28	0	0	0	12M(15.9949), 6M(15.9949)
lcl|CP000462.1_prot_ABK39525.1_915	0	AHA_0950	ABK39525.1	ABC transporter, ATP-binding protein	37.66	1	0.999	17	17	17	28	28	28	0	0	0	10M(15.9949), 16M(15.9949), 1M(15.9949), 3M(15.9949), 5M(15.9949), 6M(15.9949), 7M(15.9949), 8M(15.9949), 9M(15.9949)
lcl|CP000462.1_prot_ABK36398.1_722	0	AHA_0746	ABK36398.1	conserved protein	54.97	1	0.999	12	12	12	27	27	27	0	0	0	10M(15.9949), 14M(15.9949), 1Q(-17.0265), 5C(57.0214), 7M(15.9949)
lcl|CP000462.1_prot_ABK36443.1_655	rpsT	AHA_0679	ABK36443.1	ribosomal protein S20	31.03	1	0.999	3	3	3	27	27	27	0	0	0	1Q(-17.0265)
lcl|CP000462.1_prot_ABK36542.1_1561	0	AHA_1607	ABK36542.1	small protease	54.3	1	0.999	8	8	8	27	27	27	0	0	0
lcl|CP000462.1_prot_ABK38153.1_311	rpsM	AHA_0330	ABK38153.1	ribosomal protein S13p/S18e	44.07	1	0.999	6	6	6	27	27	27	0	0	0	1Q(-17.0265)
lcl|CP000462.1_prot_ABK38593.1_1134	pyrH	AHA_1175	ABK38593.1	uridylate kinase	38.93	1	0.999	6	6	6	27	27	27	0	0	0	13M(15.9949), 3M(15.9949), 6M(15.9949)
lcl|CP000462.1_prot_ABK35811.1_1348	cheW-2	AHA_1391	ABK35811.1	chemotaxis protein CheW	73.46	1	0.999	9	9	9	26	26	26	0	0	0	10C(57.0214)
lcl|CP000462.1_prot_ABK36194.1_2924	gabT	AHA_3002	ABK36194.1	4-aminobutyrate transaminase	40.33	1	0.999	13	13	13	26	26	26	0	0	0	3M(15.9949)
lcl|CP000462.1_prot_ABK37624.1_1874	sdhA	AHA_1925	ABK37624.1	succinate dehydrogenase, flavoprotein subunit	32.14	1	0.999	15	15	15	26	26	26	0	0	0	1Q(-17.0265), 3M(15.9949), 6M(15.9949)
lcl|CP000462.1_prot_ABK37747.1_2689	0	AHA_2763	ABK37747.1	cytochrome c553	45.81	1	0.999	9	9	9	26	26	26	0	0	0	16M(15.9949)
lcl|CP000462.1_prot_ABK38030.1_3935	arcA-2	AHA_4093	ABK38030.1	arginine deiminase	47.04	1	0.999	14	14	14	26	26	26	0	0	0
lcl|CP000462.1_prot_ABK38082.1_645	rplS	AHA_0669	ABK38082.1	ribosomal protein L19	60	1	0.999	7	7	7	26	26	26	0	0	0	2M(15.9949)
lcl|CP000462.1_prot_ABK39145.1_957	0	AHA_0992	ABK39145.1	UDP-4-amino-4-deoxy-L-arabinose--oxoglutarate aminotransferase	42.33	1	0.999	12	12	12	26	26	26	0	0	0	13M(15.9949), 1E(-18.0106), 6M(15.9949), 7M(15.9949)
lcl|CP000462.1_prot_ABK35859.1_3219	hflB	AHA_3312	ABK35859.1	ATP-dependent metallopeptidase HflB	29.58	1	0.999	17	17	17	25	25	25	0	0	0
lcl|CP000462.1_prot_ABK36823.1_2823	0	AHA_2901	ABK36823.1	perosamine synthetase, Per protein	37.02	1	0.999	11	11	11	25	25	25	0	0	0	6C(57.0214), 9C(57.0214)
lcl|CP000462.1_prot_ABK37691.1_1135	frr	AHA_1176	ABK37691.1	ribosome recycling factor	50.27	1	0.999	8	8	8	25	25	25	0	0	0	15C(57.0214), 1M(15.9949), 2M(15.9949), 5M(15.9949)
lcl|CP000462.1_prot_ABK39301.1_1306	pyk-2	AHA_1349	ABK39301.1	pyruvate kinase	32.99	1	0.999	12	12	12	25	25	25	0	0	0	11C(57.0214), 1M(15.9949), 1Q(-17.0265), 2C(57.0214), 9M(15.9949)
lcl|CP000462.1_prot_ABK39570.1_294	rpsS	AHA_0313	ABK39570.1	ribosomal protein S19	48.91	1	0.999	5	5	5	25	25	25	0	0	0	1Q(-17.0265), 5M(15.9949), 9C(57.0214)
lcl|CP000462.1_prot_ABK36032.1_810	purD	AHA_0840	ABK36032.1	phosphoribosylamine--glycine ligase	41.26	1	0.999	12	12	12	24	24	24	0	0	0
lcl|CP000462.1_prot_ABK36319.1_847	leuB	AHA_0881	ABK36319.1	3-isopropylmalate dehydrogenase	41.27	1	0.999	12	12	12	24	24	24	0	0	0	10C(57.0214), 15M(15.9949), 16M(15.9949), 1E(-18.0106), 1M(15.9949), 1Q(-17.0265), 6M(15.9949), 8M(15.9949)
lcl|CP000462.1_prot_ABK37287.1_3734	secA	AHA_3877	ABK37287.1	preprotein translocase, SecA subunit	20.75	1	0.999	14	14	14	24	24	24	0	0	0
lcl|CP000462.1_prot_ABK38103.1_2181	0	AHA_2239	ABK38103.1	ribonuclease E	22.71	1	0.999	13	13	13	24	24	24	0	0	0	10C(57.0214), 4C(57.0214)
lcl|CP000462.1_prot_ABK38121.1_725	0	AHA_0749	ABK38121.1	ribonuclease T2 family	47.57	1	0.999	8	8	8	24	24	24	0	0	0
lcl|CP000462.1_prot_ABK38362.1_1263	0	AHA_1304	ABK38362.1	alpha-amylase	28.92	1	0.999	11	11	11	24	24	24	0	0	0	6M(15.9949)
lcl|CP000462.1_prot_ABK38617.1_2421	0	AHA_2489	ABK38617.1	adenylate kinase	54.21	1	0.999	9	9	9	24	24	24	0	0	0
lcl|CP000462.1_prot_ABK38890.1_1143	fabZ	AHA_1184	ABK38890.1	beta-hydroxyacyl-(acyl-carrier-protein) dehydratase FabZ	32.03	1	0.999	4	4	4	24	24	24	0	0	0	13M(15.9949), 1Q(-17.0265), 4C(57.0214), 6C(57.0214), 7C(57.0214)
lcl|CP000462.1_prot_ABK39048.1_3632	0	AHA_3766	ABK39048.1	HAS ABC exporter outer membrane component	42.14	1	0.999	15	15	15	24	24	24	0	0	0	12M(15.9949), 2M(15.9949), 4M(15.9949), 6M(15.9949)
lcl|CP000462.1_prot_ABK39655.1_2175	metG	AHA_2233	ABK39655.1	methionyl-tRNA synthetase	27.77	1	0.999	14	14	14	24	24	24	0	0	0	14C(57.0214), 2M(15.9949), 6C(57.0214)
lcl|CP000462.1_prot_ABK39713.1_1819	purF	AHA_1870	ABK39713.1	amidophosphoribosyltransferase	27.08	1	0.999	12	12	12	24	24	24	0	0	0	17C(57.0214), 1E(-18.0106), 1Q(-17.0265), 20C(57.0214), 25M(15.9949), 2M(15.9949), 6M(15.9949), 8M(15.9949)
lcl|CP000462.1_prot_ABK36051.1_132	pepQ	AHA_0141	ABK36051.1	Xaa-Pro dipeptidase	33.64	1	0.999	10	10	10	23	23	23	0	0	0	1Q(-17.0265), 4M(15.9949), 9C(57.0214)
lcl|CP000462.1_prot_ABK36549.1_1498	mltB-1	AHA_1542	ABK36549.1	lytic murein transglycosylase B	42.51	1	0.999	12	12	12	23	23	23	0	0	0	12C(57.0214), 1M(15.9949), 1Q(-17.0265), 22C(57.0214), 5C(57.0214), 7M(15.9949), 9M(15.9949)
lcl|CP000462.1_prot_ABK36642.1_1694	0	AHA_1740	ABK36642.1	lipoprotein NlpI	34.34	1	0.999	8	8	8	23	23	23	0	0	0
lcl|CP000462.1_prot_ABK36980.1_3899	0	AHA_4056	ABK36980.1	molybdopterin oxidoreductase family protein	34.83	1	0.999	8	8	8	23	23	23	0	0	0	6C(57.0214)
lcl|CP000462.1_prot_ABK37890.1_3213	0	AHA_3304	ABK37890.1	transcription elongation protein NusA	28.2	1	0.999	12	12	12	23	23	23	0	0	0	1C(-17.0265), 1C(57.0214), 1Q(-17.0265), 24M(15.9949), 4C(57.0214), 5M(15.9949), 8C(57.0214)
lcl|CP000462.1_prot_ABK38069.1_1442	asnS	AHA_1486	ABK38069.1	asparaginyl-tRNA synthetase	34.76	1	0.999	14	14	14	23	23	23	0	0	0	10M(15.9949), 11C(57.0214), 1M(15.9949)
lcl|CP000462.1_prot_ABK38387.1_2152	apt	AHA_2210	ABK38387.1	adenine phosphoribosyltransferase	69.77	1	0.999	10	9	10	25	23	25	0	0	0	10C(57.0214), 12M(15.9949), 17M(15.9949), 1E(-18.0106), 21M(15.9949), 3C(57.0214), 4C(57.0214), 5M(15.9949), 6M(15.9949), 7M(15.9949), 8M(15.9949)
lcl|CP000462.1_prot_ABK38449.1_1707	pepB	AHA_1753	ABK38449.1	aminopeptidase B	44.57	1	0.999	12	11	12	26	23	26	0	0	0	10M(15.9949), 1M(15.9949), 1Q(-17.0265), 2M(15.9949), 3M(15.9949)
lcl|CP000462.1_prot_ABK38760.1_3572	pepA	AHA_3700	ABK38760.1	leucyl aminopeptidase	25.5	1	0.999	12	12	12	23	23	23	0	0	0	3C(57.0214), 7C(57.0214)
lcl|CP000462.1_prot_ABK39334.1_571	argF-1	AHA_0595	ABK39334.1	ornithine carbamoyltransferase	27.51	1	0.999	9	9	9	23	23	23	0	0	0	13M(15.9949)
lcl|CP000462.1_prot_ABK39516.1_2590	hppD	AHA_2663	ABK39516.1	4-hydroxyphenylpyruvate dioxygenase	38.36	1	0.999	12	12	12	23	23	23	0	0	0
lcl|CP000462.1_prot_ABK39718.1_1493	pgm	AHA_1537	ABK39718.1	phosphoglucomutase, alpha-D-glucose phosphate-specific	32.06	1	0.999	12	12	12	23	23	23	0	0	0	10M(15.9949), 1E(-18.0106), 2M(15.9949), 5M(15.9949), 6M(15.9949), 7C(57.0214), 8M(15.9949)
lcl|CP000462.1_prot_ABK39842.1_306	rplR	AHA_0325	ABK39842.1	ribosomal protein L18	52.99	1	0.999	5	5	5	23	23	23	0	0	0
lcl|CP000462.1_prot_ABK35918.1_4072	rfaD	AHA_4232	ABK35918.1	ADP-L-glycero-D-manno-heptose-6-epimerase	43.08	1	0.999	12	12	12	22	22	22	0	0	0
lcl|CP000462.1_prot_ABK36216.1_184	0	AHA_0197	ABK36216.1	carbonic anhydrase, family 3	49.72	1	0.999	7	7	7	22	22	22	0	0	0	2M(15.9949), 5C(57.0214), 6C(57.0214), 8M(15.9949)
lcl|CP000462.1_prot_ABK36368.1_715	0	AHA_0739	ABK36368.1	putative amidase	31.04	1	0.999	12	12	12	22	22	22	0	0	0	9C(57.0214)
lcl|CP000462.1_prot_ABK36761.1_918	mtnN-1	AHA_0953	ABK36761.1	MTA/SAH nucleosidase	44.75	1	0.999	7	7	7	22	22	22	0	0	0	7C(57.0214)
lcl|CP000462.1_prot_ABK36958.1_356	hutH	AHA_0380	ABK36958.1	histidine ammonia-lyase	31.37	1	0.999	11	11	11	22	22	22	0	0	0
lcl|CP000462.1_prot_ABK36961.1_304	rpsH	AHA_0323	ABK36961.1	ribosomal protein S8	42.31	1	0.999	5	5	5	22	22	22	0	0	0
lcl|CP000462.1_prot_ABK37519.1_842	thiB	AHA_0876	ABK37519.1	thiamin/thiamin pyrophosphate ABC transporter, periplasmic thiamin/thiamin pyrophospate-binding protein	24.23	1	0.999	7	7	7	22	22	22	0	0	0	13C(57.0214), 1Q(-17.0265), 2M(15.9949), 9M(15.9949)
lcl|CP000462.1_prot_ABK37668.1_19	gor	AHA_0019	ABK37668.1	glutathione-disulfide reductase	37.86	1	0.999	12	12	12	22	22	22	0	0	0	13M(15.9949), 1E(-18.0106), 1Q(-17.0265), 20M(15.9949), 2M(15.9949), 3M(15.9949), 4M(15.9949), 5M(15.9949)
lcl|CP000462.1_prot_ABK37729.1_3745	murF	AHA_3888	ABK37729.1	UDP-N-acetylmuramoyl-tripeptide--D-alanyl-D-alanine ligase	34.59	1	0.999	11	11	11	22	22	22	0	0	0	7M(15.9949)
lcl|CP000462.1_prot_ABK38238.1_1428	0	AHA_1472	ABK38238.1	conserved hypothetical protein	32.06	1	0.999	6	6	6	22	22	22	0	0	0	10M(15.9949), 1M(15.9949), 1Q(-17.0265), 2C(57.0214), 2M(15.9949), 3M(15.9949), 4C(57.0214), 8M(15.9949)
lcl|CP000462.1_prot_ABK38318.1_2529	0	AHA_2601	ABK38318.1	conserved hypothetical protein	42.65	1	0.999	10	10	10	22	22	22	0	0	0	1Q(-17.0265)
lcl|CP000462.1_prot_ABK36246.1_3878	rplK	AHA_4032	ABK36246.1	ribosomal protein L11	48.59	1	0.999	7	7	7	21	21	21	0	0	0	1Q(-17.0265), 9M(15.9949)
lcl|CP000462.1_prot_ABK37184.1_3254	accC	AHA_3347	ABK37184.1	acetyl-CoA carboxylase, biotin carboxylase	33.18	1	0.999	12	12	12	21	21	21	0	0	0
lcl|CP000462.1_prot_ABK37459.1_678	rnr	AHA_0702	ABK37459.1	ribonuclease R	17.52	1	0.999	13	13	13	21	21	21	0	0	0	7C(57.0214)
lcl|CP000462.1_prot_ABK37472.1_1869	fabB	AHA_1920	ABK37472.1	3-oxoacyl-[acyl-carrier-protein] synthase I	31.02	1	0.999	10	10	10	21	21	21	0	0	0	11M(15.9949), 1E(-18.0106), 1M(15.9949), 1Q(-17.0265), 3M(15.9949), 5C(57.0214), 6M(15.9949), 7M(15.9949), 8M(15.9949)
lcl|CP000462.1_prot_ABK37797.1_1092	0	AHA_1133	ABK37797.1	conserved hypothetical protein	29.47	1	0.999	6	6	6	21	21	21	0	0	0	7M(15.9949)
lcl|CP000462.1_prot_ABK37991.1_569	argC	AHA_0593	ABK37991.1	N-acetyl-gamma-glutamyl-phosphate reductase	47.46	1	0.999	10	10	10	21	21	21	0	0	0
lcl|CP000462.1_prot_ABK38324.1_1744	0	AHA_1791	ABK38324.1	RNA-binding protein	65.26	1	0.999	5	5	5	21	21	21	0	0	0	15M(15.9949), 1M(15.9949), 2M(15.9949), 4M(15.9949), 6M(15.9949), 9M(15.9949)
lcl|CP000462.1_prot_ABK38508.1_3117	frdA	AHA_3208	ABK38508.1	fumarate reductase, flavoprotein subunit	31.48	1	0.999	14	14	14	21	21	21	0	0	0
lcl|CP000462.1_prot_ABK39112.1_3669	glgC-3	AHA_3803	ABK39112.1	glucose-1-phosphate adenylyltransferase	31.11	1	0.999	10	10	10	21	21	21	0	0	0	6C(57.0214)
lcl|CP000462.1_prot_ABK39342.1_688	rplI	AHA_0712	ABK39342.1	ribosomal protein L9	47.97	1	0.999	7	7	7	21	21	21	0	0	0
lcl|CP000462.1_prot_ABK39343.1_1731	0	AHA_1777	ABK39343.1	NADH-quinone oxidoreductase, chain g	19.58	1	0.999	12	12	12	21	21	21	0	0	0	5C(57.0214)
lcl|CP000462.1_prot_ABK36016.1_1606	0	AHA_1652	ABK36016.1	aerobic glycerol-3-phosphate dehydrogenase	40	1	0.999	16	16	16	20	20	20	0	0	0	1Q(-17.0265), 20C(57.0214), 21M(15.9949), 38M(15.9949)
lcl|CP000462.1_prot_ABK36159.1_955	0	AHA_0990	ABK36159.1	bifunctional polymyxin resistance ArnA protein (Polymyxin resistanceprotein pmrI)	20.36	1	0.999	12	12	12	20	20	20	0	0	0	13M(15.9949), 2M(15.9949), 5M(15.9949)
lcl|CP000462.1_prot_ABK36273.1_879	metQ	AHA_0913	ABK36273.1	D-methionine ABC transporter, periplasmic D-methionine-binding lipoprotein	41.73	1	0.999	9	9	9	20	20	20	0	0	0	1Q(-17.0265), 5C(57.0214), 9C(57.0214)
lcl|CP000462.1_prot_ABK36320.1_4036	0	AHA_4195	ABK36320.1	NADP-dependent malic enzyme	34.21	1	0.999	12	12	12	20	20	20	0	0	0	1Q(-17.0265)
lcl|CP000462.1_prot_ABK36925.1_1189	0	AHA_1230	ABK36925.1	ABC-type sugar transport system, ATPase component	31.38	1	0.999	7	7	7	20	20	20	0	0	0	1M(15.9949), 5M(15.9949)
lcl|CP000462.1_prot_ABK36948.1_1708	0	AHA_1754	ABK36948.1	peptidase B	29.27	1	0.999	10	9	9	23	20	20	0	0	0
lcl|CP000462.1_prot_ABK37082.1_1316	0	AHA_1359	ABK37082.1	structural toxin protein RtxA	3.56	1	0.999	13	13	13	20	20	20	0	0	0
lcl|CP000462.1_prot_ABK37119.1_291	rplD	AHA_0310	ABK37119.1	ribosomal protein L4/L1 family	42.79	1	0.999	7	7	7	20	20	20	0	0	0
lcl|CP000462.1_prot_ABK37621.1_2310	0	AHA_2369	ABK37621.1	conserved hypothetical protein	21.38	1	0.999	5	5	5	20	20	20	0	0	0	1E(-18.0106), 2M(15.9949), 9C(57.0214)
lcl|CP000462.1_prot_ABK37765.1_1890	pflB	AHA_1941	ABK37765.1	formate acetyltransferase	20.05	1	0.999	13	13	13	20	20	20	0	0	0	1M(15.9949), 8M(15.9949)
lcl|CP000462.1_prot_ABK37793.1_3531	0	AHA_3657	ABK37793.1	conserved hypothetical protein	27.23	1	0.999	5	5	5	20	20	20	0	0	0
lcl|CP000462.1_prot_ABK38088.1_2348	0	AHA_2415	ABK38088.1	glycerol dehydrogenase	35.37	1	0.999	12	12	12	20	20	20	0	0	0	5C(57.0214)
lcl|CP000462.1_prot_ABK38413.1_893	hflC	AHA_0927	ABK38413.1	HflC protein	38.44	1	0.999	13	13	13	20	20	20	0	0	0
lcl|CP000462.1_prot_ABK39061.1_807	0	AHA_0837	ABK39061.1	alpha-amylase	15.85	1	0.999	9	9	9	20	20	20	0	0	0	1E(-18.0106), 1Q(-17.0265)
lcl|CP000462.1_prot_ABK35841.1_1434	dapE	AHA_1478	ABK35841.1	succinyl-diaminopimelate desuccinylase	44.53	1	0.999	9	9	9	19	19	19	0	0	0	1M(15.9949), 3C(57.0214), 3M(15.9949), 5M(15.9949), 7C(57.0214)
lcl|CP000462.1_prot_ABK35913.1_2790	0	AHA_2868	ABK35913.1	succinylglutamate desuccinylase	38.42	1	0.999	11	11	11	19	19	19	0	0	0
lcl|CP000462.1_prot_ABK36038.1_2682	cysS	AHA_2756	ABK36038.1	cysteinyl-tRNA synthetase	29.48	1	0.999	12	12	12	19	19	19	0	0	0
lcl|CP000462.1_prot_ABK36042.1_3504	glgB	AHA_3616	ABK36042.1	1,4-alpha-glucan branching enzyme	24	1	0.999	12	12	12	19	19	19	0	0	0
lcl|CP000462.1_prot_ABK36135.1_3186	0	AHA_3277	ABK36135.1	putative PmbA-related protein	30.94	1	0.999	11	11	11	19	19	19	0	0	0	10C(57.0214), 10M(15.9949), 12M(15.9949), 13C(57.0214), 14C(57.0214), 15M(15.9949), 16C(57.0214), 16M(15.9949), 1E(-18.0106), 1M(15.9949), 1Q(-17.0265), 23M(15.9949), 2C(57.0214), 2M(15.9949), 3M(15.9949), 4M(15.9949), 5C(57.0214), 5M(15.9949), 6M(15.9949), 9C(57.0214), 9M(15.9949)
lcl|CP000462.1_prot_ABK36218.1_686	rpsF	AHA_0710	ABK36218.1	ribosomal protein S6	39.06	1	0.999	5	5	5	19	19	19	0	0	0	20M(15.9949)
lcl|CP000462.1_prot_ABK36369.1_1528	gmhA-1	AHA_1574	ABK36369.1	phosphoheptose isomerase	45.31	1	0.999	8	8	8	19	19	19	0	0	0
lcl|CP000462.1_prot_ABK36456.1_1043	0	AHA_1082	ABK36456.1	hypothetical protein	24.83	1	0.999	5	5	5	19	19	19	0	0	0	13M(15.9949), 1C(-17.0265), 1C(57.0214), 1Q(-17.0265), 2M(15.9949), 4M(15.9949), 6C(57.0214), 8M(15.9949)
lcl|CP000462.1_prot_ABK36721.1_3719	aceF	AHA_3862	ABK36721.1	pyruvate dehydrogenase complex dihydrolipoamide acetyltransferase	25.04	1	0.999	12	12	12	19	19	19	0	0	0	1Q(-17.0265)
lcl|CP000462.1_prot_ABK36725.1_1732	nuoF	AHA_1778	ABK36725.1	NADH-quinone oxidoreductase, f subunit	26.37	1	0.999	10	10	10	19	19	19	0	0	0	1Q(-17.0265), 2M(15.9949), 3M(15.9949), 4M(15.9949), 5C(57.0214), 8C(57.0214), 9M(15.9949)
lcl|CP000462.1_prot_ABK36902.1_1100	nqrF	AHA_1141	ABK36902.1	NADH:ubiquinone oxidoreductase, Na(+)-translocating, F subunit	25.31	1	0.999	8	8	8	19	19	19	0	0	0	1C(-17.0265), 1C(57.0214), 1M(15.9949), 2C(57.0214), 2M(15.9949), 8C(57.0214), 9C(57.0214), 9M(15.9949)
lcl|CP000462.1_prot_ABK36953.1_1419	0	AHA_1463	ABK36953.1	1,3-propanediol dehydrogenase	32.9	1	0.999	10	10	10	19	19	19	0	0	0	1M(15.9949), 5M(15.9949)
lcl|CP000462.1_prot_ABK37156.1_2938	thrC	AHA_3016	ABK37156.1	threonine synthase	37.97	1	0.999	11	11	11	19	19	19	0	0	0	14M(15.9949), 17C(57.0214), 2C(57.0214)
lcl|CP000462.1_prot_ABK37755.1_482	0	AHA_0506	ABK37755.1	O-acetylhomoserine sulfhydrylase MetY	28.2	1	0.999	9	9	9	19	19	19	0	0	0
lcl|CP000462.1_prot_ABK37778.1_3857	gldA	AHA_4005	ABK37778.1	glycerol dehydrogenase	29.17	1	0.999	8	8	8	19	19	19	0	0	0	10M(15.9949)
lcl|CP000462.1_prot_ABK39104.1_3876	0	AHA_4030	ABK39104.1	50S ribosomal subunit protein L10	54.82	1	0.999	7	7	7	19	19	19	0	0	0	4M(15.9949)
lcl|CP000462.1_prot_ABK39221.1_289	rpsJ	AHA_0308	ABK39221.1	ribosomal protein S10	37.31	1	0.999	5	5	5	19	19	19	0	0	0	12M(15.9949), 13M(15.9949), 17M(15.9949), 1E(-18.0106), 2M(15.9949), 7M(15.9949), 8M(15.9949)
lcl|CP000462.1_prot_ABK39277.1_2020	0	AHA_2072	ABK39277.1	periplasmic binding protein	53.36	1	0.999	12	12	12	19	19	19	0	0	0	14M(15.9949), 18M(15.9949), 2C(57.0214), 5M(15.9949)
lcl|CP000462.1_prot_ABK39311.1_2799	0	AHA_2877	ABK39311.1	tyrosine-protein kinase	16.3	1	0.999	11	11	11	19	19	19	0	0	0	1Q(-17.0265)
lcl|CP000462.1_prot_ABK39781.1_90	rho	AHA_0099	ABK39781.1	transcription termination factor Rho	33.02	1	0.999	11	11	11	19	19	19	0	0	0
lcl|CP000462.1_prot_ABK36417.1_4089	glmS	AHA_4254	ABK36417.1	glucosamine--fructose-6-phosphate aminotransferase, isomerizing	24.26	1	0.999	12	12	12	18	18	18	0	0	0	1M(15.9949), 8M(15.9949)
lcl|CP000462.1_prot_ABK37113.1_2803	0	AHA_2881	ABK37113.1	nucleotide sugar epimerase	39.47	1	0.999	10	9	10	19	18	19	0	0	0
lcl|CP000462.1_prot_ABK37634.1_892	hflK	AHA_0926	ABK37634.1	HflK protein	35.51	1	0.999	8	8	8	18	18	18	0	0	0	1Q(-17.0265)
lcl|CP000462.1_prot_ABK37661.1_2129	hisF	AHA_2187	ABK37661.1	imidazoleglycerol phosphate synthase, cyclase subunit	47.47	1	0.999	9	9	9	18	18	18	0	0	0	10C(57.0214), 1Q(-17.0265)
lcl|CP000462.1_prot_ABK37672.1_2657	0	AHA_2731	ABK37672.1	D-3-phosphoglycerate dehydrogenase	29.44	1	0.999	10	10	10	18	18	18	0	0	0	1M(15.9949), 8M(15.9949)
lcl|CP000462.1_prot_ABK37725.1_3438	ppa	AHA_3550	ABK37725.1	inorganic pyrophosphatase	44.32	1	0.999	8	8	8	18	18	18	0	0	0	1E(-18.0106)
lcl|CP000462.1_prot_ABK37928.1_3986	0	AHA_4145	ABK37928.1	D-lactate dehydrogenase	43.47	1	0.999	11	11	11	18	18	18	0	0	0	10C(57.0214)
lcl|CP000462.1_prot_ABK37959.1_4	gyrB	AHA_0004	ABK37959.1	DNA gyrase, B subunit	22.04	1	0.999	12	12	12	18	18	18	0	0	0	2M(15.9949), 3C(57.0214), 6M(15.9949)
lcl|CP000462.1_prot_ABK38081.1_3223	0	AHA_3316	ABK38081.1	transcription elongation factor GreA	74.05	1	0.999	11	11	11	18	18	18	0	0	0	4M(15.9949)
lcl|CP000462.1_prot_ABK38110.1_775	0	AHA_0804	ABK38110.1	enterotoxin	22.17	1	0.999	12	12	12	18	18	18	0	0	0
lcl|CP000462.1_prot_ABK38282.1_3586	0	AHA_3720	ABK38282.1	hypothetical protein	40	1	0.999	6	6	6	18	18	18	0	0	0
lcl|CP000462.1_prot_ABK38353.1_1928	aroA	AHA_1979	ABK38353.1	3-phosphoshikimate 1-carboxyvinyltransferase	24.18	1	0.999	11	11	11	18	18	18	0	0	0
lcl|CP000462.1_prot_ABK38529.1_3859	0	AHA_4007	ABK38529.1	dihydroxyacetone kinase, L subunit	47.85	1	0.999	7	7	7	18	18	18	0	0	0	1Q(-17.0265), 2C(57.0214), 2M(15.9949), 3M(15.9949), 4C(57.0214), 5M(15.9949), 8C(57.0214)
lcl|CP000462.1_prot_ABK38872.1_1655	fliD	AHA_1701	ABK38872.1	flagellar hook-associated protein 2	30.7	1	0.999	10	10	10	18	18	18	0	0	0
lcl|CP000462.1_prot_ABK38927.1_3362	0	AHA_3468	ABK38927.1	hypothetical protein	51.97	1	0.999	6	6	6	18	18	18	0	0	0	14M(15.9949), 3M(15.9949), 8C(57.0214)
lcl|CP000462.1_prot_ABK39345.1_1081	0	AHA_1122	ABK39345.1	conserved hypothetical protein	43.1	1	0.999	10	10	10	18	18	18	0	0	0	1Q(-17.0265)
lcl|CP000462.1_prot_ABK39442.1_3279	cysI	AHA_3372	ABK39442.1	sulfite reductase (NADPH) hemoprotein, beta-component	28.95	1	0.999	13	13	13	18	18	18	0	0	0	12C(57.0214), 14C(57.0214), 16C(57.0214), 1Q(-17.0265)
lcl|CP000462.1_prot_ABK39711.1_4074	kbl	AHA_4234	ABK39711.1	2-amino-3-ketobutyrate coenzyme A ligase	32.83	1	0.999	11	11	11	18	18	18	0	0	0
lcl|CP000462.1_prot_ABK39785.1_3917	0	AHA_4074	ABK39785.1	lipoprotein, ComL family	33.77	1	0.999	8	8	8	18	18	18	0	0	0
lcl|CP000462.1_prot_ABK36751.1_1165	0	AHA_1206	ABK36751.1	peptidase, M13 family	18.5	1	0.999	11	11	11	17	17	17	0	0	0
lcl|CP000462.1_prot_ABK36830.1_687	rpsR	AHA_0711	ABK36830.1	ribosomal protein S18	43.42	1	0.999	3	3	3	17	17	17	0	0	0	4C(57.0214), 9C(57.0214)
lcl|CP000462.1_prot_ABK37089.1_118	glyS	AHA_0127	ABK37089.1	glycyl-tRNA synthetase, beta subunit	24.24	1	0.999	13	13	13	17	17	17	0	0	0
lcl|CP000462.1_prot_ABK37115.1_2265	rplT	AHA_2324	ABK37115.1	ribosomal protein L20	43.22	1	0.999	8	8	8	17	17	17	0	0	0	17M(15.9949), 18M(15.9949), 1E(-18.0106), 3C(57.0214), 8M(15.9949)
lcl|CP000462.1_prot_ABK37457.1_3922	pntB	AHA_4079	ABK37457.1	NAD(P) transhydrogenase, beta subunit	21.26	1	0.999	8	7	7	20	17	17	0	0	0
lcl|CP000462.1_prot_ABK38687.1_312	rpsK	AHA_0331	ABK38687.1	ribosomal protein S11	48.06	1	0.999	5	5	5	17	17	17	0	0	0	10M(15.9949), 2M(15.9949), 3C(57.0214), 8M(15.9949)
lcl|CP000462.1_prot_ABK38704.1_3035	tyrS-2	AHA_3117	ABK38704.1	tyrosyl-tRNA synthetase	25.56	1	0.999	8	8	8	17	17	17	0	0	0
lcl|CP000462.1_prot_ABK38832.1_4038	rpmE-2	AHA_4197	ABK38832.1	ribosomal protein L31	40	1	0.999	2	2	2	17	17	17	0	0	0	1C(-17.0265)
lcl|CP000462.1_prot_ABK39158.1_1892	0	AHA_1943	ABK39158.1	conserved hypothetical protein	20.65	1	0.999	10	10	10	17	17	17	0	0	0	1Q(-17.0265), 6M(15.9949), 7M(15.9949), 8C(57.0214)
lcl|CP000462.1_prot_ABK39269.1_2786	0	AHA_2864	ABK39269.1	conserved domain protein	37.68	1	0.999	3	3	3	17	17	17	0	0	0
lcl|CP000462.1_prot_ABK39291.1_642	rpsP	AHA_0666	ABK39291.1	ribosomal protein S16	57.32	1	0.999	4	4	4	17	17	17	0	0	0	5M(15.9949)
lcl|CP000462.1_prot_ABK39546.1_3274	0	AHA_3367	ABK39546.1	methyl-accepting chemotaxis protein	24.08	1	0.999	11	10	10	20	17	17	0	0	0	1E(-18.0106)
lcl|CP000462.1_prot_ABK39683.1_3042	metK	AHA_3124	ABK39683.1	S-adenosylmethionine synthetase	39.16	1	0.999	11	11	11	17	17	17	0	0	0	10M(15.9949), 14C(57.0214), 7M(15.9949)
lcl|CP000462.1_prot_ABK35969.1_1748	0	AHA_1795	ABK35969.1	L-allo-threonine aldolase	34.51	1	0.999	7	7	7	16	16	16	0	0	0	1Q(-17.0265), 4M(15.9949), 7M(15.9949), 9M(15.9949)
lcl|CP000462.1_prot_ABK36095.1_3142	0	AHA_3233	ABK36095.1	nitroreductase family protein	40.5	1	0.999	6	6	6	16	16	16	0	0	0	22M(15.9949), 3M(15.9949), 4M(15.9949), 5M(15.9949)
lcl|CP000462.1_prot_ABK36145.1_1012	0	AHA_1051	ABK36145.1	GumN protein	19.53	1	0.999	5	5	5	16	16	16	0	0	0	6M(15.9949)
lcl|CP000462.1_prot_ABK36234.1_384	tldD	AHA_0408	ABK36234.1	protein TldD	26.1	1	0.999	9	9	9	16	16	16	0	0	0	14C(57.0214)
lcl|CP000462.1_prot_ABK36416.1_3633	hldE	AHA_3767	ABK36416.1	bifunctional protein HldE	22.53	1	0.999	9	9	9	16	16	16	0	0	0
lcl|CP000462.1_prot_ABK36740.1_3238	0	AHA_3331	ABK36740.1	riboflavin biosynthesis protein RibA	32.25	1	0.999	9	9	9	16	16	16	0	0	0	2M(15.9949), 4C(57.0214)
lcl|CP000462.1_prot_ABK36788.1_1512	yfiA-1	AHA_1558	ABK36788.1	ribosomal subunit interface protein	38.39	1	0.999	3	3	3	16	16	16	0	0	0	11M(15.9949), 15C(57.0214), 17M(15.9949), 1Q(-17.0265), 7C(57.0214), 8C(57.0214)
lcl|CP000462.1_prot_ABK36900.1_2451	0	AHA_2520	ABK36900.1	ABC transporter, periplasmic nickel/di-oligopepetide binding protein	30.2	1	0.999	10	10	10	16	16	16	0	0	0	10M(15.9949), 12M(15.9949), 3C(57.0214), 6C(57.0214)
lcl|CP000462.1_prot_ABK37314.1_3956	hslV	AHA_4114	ABK37314.1	ATP-dependent protease HslV	35.59	1	0.999	4	4	4	16	16	16	0	0	0	1Q(-17.0265), 6M(15.9949), 8C(57.0214)
lcl|CP000462.1_prot_ABK37427.1_1181	0	AHA_1222	ABK37427.1	cell wall degradation protein	19.4	1	0.999	7	7	7	16	16	16	0	0	0	1Q(-17.0265), 3M(15.9949), 7C(57.0214)
lcl|CP000462.1_prot_ABK38473.1_3921	0	AHA_4078	ABK38473.1	periplasmic binding protein, putative	36.4	1	0.999	7	7	7	16	16	16	0	0	0	1M(15.9949), 3M(15.9949)
lcl|CP000462.1_prot_ABK39091.1_2654	rpiA	AHA_2728	ABK39091.1	ribose 5-phosphate isomerase A	43.78	1	0.999	8	7	8	18	16	18	0	0	0
lcl|CP000462.1_prot_ABK39380.1_1827	0	AHA_1878	ABK39380.1	phage shock protein A	46.9	1	0.999	10	9	10	19	16	19	0	0	0	1E(-18.0106)
lcl|CP000462.1_prot_ABK39728.1_829	groS	AHA_0859	ABK39728.1	chaperonin GroS	63.92	1	0.999	5	5	5	16	16	16	0	0	0
lcl|CP000462.1_prot_ABK39893.1_3022	topA	AHA_3104	ABK39893.1	DNA topoisomerase I	23.71	1	0.999	13	13	13	16	16	16	0	0	0
lcl|CP000462.1_prot_ABK39915.1_148	rpmB	AHA_0161	ABK39915.1	ribosomal protein L28	52.56	1	0.999	5	5	5	16	16	16	0	0	0	1Q(-17.0265)
lcl|CP000462.1_prot_ABK35905.1_116	0	AHA_0125	ABK35905.1	conserved hypothetical protein	55.22	1	0.999	5	5	5	15	15	15	0	0	0
lcl|CP000462.1_prot_ABK35971.1_309	rplO	AHA_0328	ABK35971.1	ribosomal protein L15	52.41	1	0.999	8	8	8	15	15	15	0	0	0	1M(15.9949), 1Q(-17.0265), 6M(15.9949), 7M(15.9949)
lcl|CP000462.1_prot_ABK36026.1_931	0	AHA_0966	ABK36026.1	ABC-type hemin transport system, periplasmic component	39.43	1	0.999	6	6	6	15	15	15	0	0	0	8C(57.0214)
lcl|CP000462.1_prot_ABK36077.1_3803	0	AHA_3951	ABK36077.1	ABC-type sugar transport system, periplasmic component	20.24	1	0.999	8	8	8	15	15	15	0	0	0	15C(57.0214), 16M(15.9949), 1M(15.9949), 5M(15.9949), 6C(57.0214)
lcl|CP000462.1_prot_ABK36352.1_351	0	AHA_0375	ABK36352.1	carbonic anhydrase	31.96	1	0.999	5	5	5	15	15	15	0	0	0	4M(15.9949)
lcl|CP000462.1_prot_ABK36641.1_2296	aroC	AHA_2355	ABK36641.1	chorismate synthase	28.45	1	0.999	7	7	7	15	15	15	0	0	0	10C(57.0214), 11C(57.0214), 12M(15.9949)
lcl|CP000462.1_prot_ABK36718.1_896	rplU	AHA_0930	ABK36718.1	ribosomal protein L21	43.69	1	0.999	5	5	5	15	15	15	0	0	0	12C(57.0214), 12M(15.9949), 13M(15.9949), 15C(57.0214), 15M(15.9949), 1C(-17.0265), 1C(57.0214), 1E(-18.0106), 21M(15.9949), 2C(57.0214), 2M(15.9949), 3C(57.0214), 4M(15.9949), 9M(15.9949)
lcl|CP000462.1_prot_ABK37366.1_2743	purM	AHA_2821	ABK37366.1	phosphoribosylformylglycinamidine cyclo-ligase	31.01	1	0.999	7	7	7	15	15	15	0	0	0	1M(15.9949)
lcl|CP000462.1_prot_ABK37379.1_3426	panB	AHA_3538	ABK37379.1	3-methyl-2-oxobutanoate hydroxymethyltransferase	23.86	1	0.999	6	6	6	15	15	15	0	0	0	11C(57.0214), 1E(-18.0106), 1M(15.9949), 4C(57.0214), 5C(57.0214)
lcl|CP000462.1_prot_ABK37454.1_3168	0	AHA_3259	ABK37454.1	penicillin-binding protein	41.67	1	0.999	12	12	12	15	15	15	0	0	0
lcl|CP000462.1_prot_ABK37464.1_1691	secD-1	AHA_1737	ABK37464.1	protein-export membrane protein SecD	23.01	1	0.999	11	11	11	15	15	15	0	0	0
lcl|CP000462.1_prot_ABK37479.1_1598	0	AHA_1644	ABK37479.1	2,5-diketo-D-gluconic acid reductase B	32.96	1	0.999	8	8	8	15	15	15	0	0	0	13C(57.0214)
lcl|CP000462.1_prot_ABK37619.1_4066	0	AHA_4225	ABK37619.1	conserved hypothetical protein	35.54	1	0.999	9	9	9	15	15	15	0	0	0	10C(57.0214), 1M(15.9949), 7C(57.0214)
lcl|CP000462.1_prot_ABK38178.1_470	0	AHA_0494	ABK38178.1	TonB-dependent copper receptor	20	1	0.999	9	9	9	15	15	15	0	0	0	1E(-18.0106), 5M(15.9949), 8C(57.0214)
lcl|CP000462.1_prot_ABK38550.1_122	0	AHA_0131	ABK38550.1	inner membrane lipoprotein YiaD	46.79	1	0.999	6	6	6	15	15	15	0	0	0
lcl|CP000462.1_prot_ABK38757.1_2833	acrA	AHA_2911	ABK38757.1	acriflavin resistance protein A	29.97	1	0.999	9	9	9	15	15	15	0	0	0	16M(15.9949), 1Q(-17.0265), 22M(15.9949)
lcl|CP000462.1_prot_ABK38767.1_1709	0	AHA_1755	ABK38767.1	nucleoside diphosphate kinase	57.75	1	0.999	8	8	8	15	15	15	0	0	0	2M(15.9949)
lcl|CP000462.1_prot_ABK38877.1_2676	0	AHA_2750	ABK38877.1	conserved protein	23.39	1	0.999	5	5	5	15	15	15	0	0	0
lcl|CP000462.1_prot_ABK38901.1_2979	0	AHA_3059	ABK38901.1	malate oxidoreductase	22.77	1	0.999	10	10	10	15	15	15	0	0	0	5C(57.0214)
lcl|CP000462.1_prot_ABK38975.1_2824	gmd	AHA_2902	ABK38975.1	GDP-mannose 4,6-dehydratase	31.37	1	0.999	10	10	10	15	15	15	0	0	0
lcl|CP000462.1_prot_ABK39218.1_3792	murA	AHA_3935	ABK39218.1	UDP-N-acetylglucosamine 1-carboxyvinyltransferase	29.67	1	0.999	10	10	10	15	15	15	0	0	0
lcl|CP000462.1_prot_ABK39365.1_2921	0	AHA_2999	ABK39365.1	FAD dependent oxidoreductase	22.12	1	0.999	8	8	8	15	15	15	0	0	0
lcl|CP000462.1_prot_ABK39419.1_3370	0	AHA_3478	ABK39419.1	extracellular alkaline serine protease	27.62	1	0.999	7	7	7	15	15	15	0	0	0
lcl|CP000462.1_prot_ABK39435.1_3236	ribE-2	AHA_3329	ABK39435.1	6,7-dimethyl-8-ribityllumazine synthase	52.06	1	0.999	7	7	7	15	15	15	0	0	0
lcl|CP000462.1_prot_ABK39584.1_1422	0	AHA_1466	ABK39584.1	inosine-uridine preferring nucleoside hydrolase superfamily	31.83	1	0.999	7	7	7	15	15	15	0	0	0	12C(57.0214), 1Q(-17.0265), 22C(57.0214), 2C(57.0214), 3M(15.9949)
lcl|CP000462.1_prot_ABK39786.1_674	glnB	AHA_0698	ABK39786.1	nitrogen regulatory protein P-II 1	66.96	1	0.999	7	6	7	16	15	16	0	0	0
lcl|CP000462.1_prot_ABK36393.1_1144	lpxA	AHA_1185	ABK36393.1	acyl-	23.95	1	0.999	6	6	6	14	14	14	0	0	0	14M(15.9949), 9C(57.0214)
lcl|CP000462.1_prot_ABK36894.1_2247	0	AHA_2306	ABK36894.1	hypothetical protein	45.33	1	0.999	8	8	8	14	14	14	0	0	0	1Q(-17.0265)
lcl|CP000462.1_prot_ABK36905.1_3092	trpS-2	AHA_3183	ABK36905.1	tryptophanyl-tRNA synthetase	47.9	1	0.999	10	10	10	14	14	14	0	0	0	1M(15.9949), 22M(15.9949)
lcl|CP000462.1_prot_ABK37031.1_2264	pheS	AHA_2323	ABK37031.1	phenylalanyl-tRNA synthetase, alpha subunit	23.85	1	0.999	8	8	8	14	14	14	0	0	0	12M(15.9949), 13M(15.9949), 1E(-18.0106), 1Q(-17.0265), 4M(15.9949), 5M(15.9949), 7M(15.9949)
lcl|CP000462.1_prot_ABK37127.1_2075	minD	AHA_2133	ABK37127.1	septum site-determining protein MinD	38.15	1	0.999	8	8	8	14	14	14	0	0	0
lcl|CP000462.1_prot_ABK37151.1_2193	fabG	AHA_2251	ABK37151.1	3-oxoacyl-(acyl-carrier-protein) reductase	31.15	1	0.999	6	6	6	14	14	14	0	0	0
lcl|CP000462.1_prot_ABK37284.1_2245	0	AHA_2304	ABK37284.1	universal stress family protein	25.8	1	0.999	7	7	7	14	14	14	0	0	0
lcl|CP000462.1_prot_ABK37301.1_791	pyrG	AHA_0820	ABK37301.1	CTP synthase	20.73	1	0.999	11	11	11	14	14	14	0	0	0	1Q(-17.0265), 4C(57.0214)
lcl|CP000462.1_prot_ABK37354.1_1938	guaB	AHA_1989	ABK37354.1	inosine-5'-monophosphate dehydrogenase	29.36	1	0.999	10	10	10	14	14	14	0	0	0
lcl|CP000462.1_prot_ABK37701.1_1896	0	AHA_1947	ABK37701.1	methionine gamma-lyase	13.95	1	0.999	4	4	4	14	14	14	0	0	0
lcl|CP000462.1_prot_ABK38000.1_3074	ychF	AHA_3157	ABK38000.1	GTP-binding protein YchF	30.03	1	0.999	9	9	9	14	14	14	0	0	0	3M(15.9949), 4M(15.9949), 8M(15.9949)
lcl|CP000462.1_prot_ABK38004.1_2144	0	AHA_2202	ABK38004.1	outer membrane lipoprotein, Slp family	43.86	1	0.999	5	5	5	14	14	14	0	0	0	2M(15.9949), 3M(15.9949), 7C(57.0214), 7M(15.9949)
lcl|CP000462.1_prot_ABK38037.1_1141	0	AHA_1182	ABK38037.1	outer membrane protein	47.65	1	0.999	8	8	8	14	14	14	0	0	0	7M(15.9949), 8C(57.0214), 9C(57.0214)
lcl|CP000462.1_prot_ABK38052.1_1097	nqrC	AHA_1138	ABK38052.1	NADH:ubiquinone oxidoreductase, Na(+)-translocating, C subunit	29.39	1	0.999	5	5	5	14	14	14	0	0	0	15M(15.9949), 1Q(-17.0265)
lcl|CP000462.1_prot_ABK38619.1_1237	0	AHA_1278	ABK38619.1	NAD-dependent malic enzyme	20.58	1	0.999	11	11	11	14	14	14	0	0	0
lcl|CP000462.1_prot_ABK39190.1_1554	0	AHA_1600	ABK39190.1	molybdopterin biosynthesis protein MoeA	18.38	1	0.999	5	5	5	14	14	14	0	0	0	1C(-17.0265), 6M(15.9949)
lcl|CP000462.1_prot_ABK39533.1_375	0	AHA_0399	ABK39533.1	MshQ	12.39	1	0.999	11	11	11	14	14	14	0	0	0	1E(-18.0106), 1M(15.9949), 1Q(-17.0265), 33C(57.0214), 6M(15.9949), 7M(15.9949)
lcl|CP000462.1_prot_ABK39689.1_1220	fklB	AHA_1261	ABK39689.1	FKBP-type peptidyl-prolyl cis-trans isomerase FklB	55.17	1	0.999	7	7	7	14	14	14	0	0	0	10C(57.0214)
lcl|CP000462.1_prot_ABK39770.1_1566	pepT	AHA_1612	ABK39770.1	peptidase T	32.19	1	0.999	10	10	10	14	14	14	0	0	0	5M(15.9949)
lcl|CP000462.1_prot_ABK36311.1_2872	0	AHA_2950	ABK36311.1	inosine-uridine preferring nucleoside hydrolase superfamily	24.53	1	0.999	7	7	7	13	13	13	0	0	0	10C(57.0214), 1E(-18.0106), 1M(15.9949), 1Q(-17.0265), 6M(15.9949), 7M(15.9949), 8M(15.9949)
lcl|CP000462.1_prot_ABK36337.1_1301	0	AHA_1344	ABK36337.1	DNA polymerase beta	24.8	1	0.999	5	5	5	13	13	13	0	0	0	10C(57.0214), 10M(15.9949), 1C(-17.0265), 2M(15.9949), 5M(15.9949)
lcl|CP000462.1_prot_ABK36508.1_803	rpsU	AHA_0832	ABK36508.1	ribosomal protein S21	42.25	1	0.999	4	4	4	13	13	13	0	0	0
lcl|CP000462.1_prot_ABK36782.1_1766	pyrF	AHA_1813	ABK36782.1	orotidine 5'-phosphate decarboxylase	29.18	1	0.999	6	6	6	13	13	13	0	0	0	10M(15.9949)
lcl|CP000462.1_prot_ABK36784.1_4044	ilvE	AHA_4203	ABK36784.1	branched-chain amino acid aminotransferase	22.93	1	0.999	5	5	5	13	13	13	0	0	0	10C(57.0214), 12C(57.0214), 1C(-17.0265), 1E(-18.0106), 1M(15.9949), 2M(15.9949), 3M(15.9949), 4C(57.0214), 5C(57.0214), 7M(15.9949)
lcl|CP000462.1_prot_ABK36807.1_183	polA	AHA_0196	ABK36807.1	DNA polymerase I	12.54	1	0.999	9	9	9	13	13	13	0	0	0	6C(57.0214)
lcl|CP000462.1_prot_ABK36892.1_3367	0	AHA_3475	ABK36892.1	proline iminopeptidase	19.76	1	0.999	8	8	8	13	13	13	0	0	0	1M(15.9949), 4M(15.9949), 6M(15.9949), 8C(57.0214)
lcl|CP000462.1_prot_ABK37325.1_3525	0	AHA_3651	ABK37325.1	oxidoreductase, short-chain dehydrogenase/reductase family	44	1	0.999	8	8	8	13	13	13	0	0	0	5M(15.9949), 6M(15.9949)
lcl|CP000462.1_prot_ABK37491.1_3278	0	AHA_3371	ABK37491.1	sulfite reductase	18.43	1	0.999	9	9	9	13	13	13	0	0	0	10M(15.9949), 11M(15.9949), 12M(15.9949), 14C(57.0214), 14M(15.9949), 19C(57.0214), 1E(-18.0106), 1Q(-17.0265), 2M(15.9949), 6M(15.9949), 7C(57.0214), 7M(15.9949), 8M(15.9949)
lcl|CP000462.1_prot_ABK37675.1_2	dnaN	AHA_0002	ABK37675.1	DNA polymerase III, beta subunit	17.17	1	0.999	6	6	6	13	13	13	0	0	0
lcl|CP000462.1_prot_ABK37780.1_1672	gcvT	AHA_1718	ABK37780.1	glycine cleavage system T protein	18.36	1	0.999	5	5	5	13	13	13	0	0	0
lcl|CP000462.1_prot_ABK37820.1_3538	0	AHA_3664	ABK37820.1	conserved hypothetical protein TIGR00044	45.49	1	0.999	9	9	9	13	13	13	0	0	0	1Q(-17.0265)
lcl|CP000462.1_prot_ABK37875.1_3724	nadC	AHA_3867	ABK37875.1	nicotinate-nucleotide pyrophosphorylase	32.28	1	0.999	7	7	7	13	13	13	0	0	0
lcl|CP000462.1_prot_ABK37933.1_2176	0	AHA_2234	ABK37933.1	mrp protein	23.06	1	0.999	7	7	7	13	13	13	0	0	0	1Q(-17.0265)
lcl|CP000462.1_prot_ABK38090.1_3408	hemL	AHA_3520	ABK38090.1	glutamate-1-semialdehyde-2,1-aminomutase	20.56	1	0.999	6	6	6	13	13	13	0	0	0	1E(-18.0106), 1M(15.9949)
lcl|CP000462.1_prot_ABK38147.1_2762	flgD	AHA_2840	ABK38147.1	flagellar hook capping protein	34.71	1	0.999	6	6	6	13	13	13	0	0	0	1Q(-17.0265)
lcl|CP000462.1_prot_ABK38156.1_2621	0	AHA_2695	ABK38156.1	putative exported protein	33.89	1	0.999	7	7	7	13	13	13	0	0	0	16C(57.0214), 18C(57.0214), 18M(15.9949), 1E(-18.0106), 1M(15.9949), 1Q(-17.0265), 21M(15.9949), 22M(15.9949), 2M(15.9949), 4M(15.9949), 6M(15.9949), 8M(15.9949), 9M(15.9949)
lcl|CP000462.1_prot_ABK38777.1_2195	0	AHA_2253	ABK38777.1	beta-ketoacyl-acyl carrier protein synthase II	35.84	1	0.999	7	7	7	13	13	13	0	0	0	2C(57.0214), 3M(15.9949), 6M(15.9949)
lcl|CP000462.1_prot_ABK39030.1_3809	ssb	AHA_3957	ABK39030.1	single-strand binding protein	33.33	1	0.999	7	7	7	13	13	13	0	0	0
lcl|CP000462.1_prot_ABK39044.1_2221	fabA	AHA_2280	ABK39044.1	beta-hydroxyacyl-(acyl-carrier-protein) dehydratase FabA	28.49	1	0.999	5	5	5	13	13	13	0	0	0
lcl|CP000462.1_prot_ABK39138.1_2605	accD	AHA_2679	ABK39138.1	acetyl-CoA carboxylase, carboxyl transferase, beta subunit	25.44	1	0.999	8	8	8	13	13	13	0	0	0	12M(15.9949), 1Q(-17.0265), 5M(15.9949), 8M(15.9949)
lcl|CP000462.1_prot_ABK39243.1_947	0	AHA_0982	ABK39243.1	chain A, Structural Genomics	27.64	1	0.999	4	4	4	13	13	13	0	0	0	11C(57.0214), 1E(-18.0106), 6M(15.9949)
lcl|CP000462.1_prot_ABK39306.1_2710	0	AHA_2787	ABK39306.1	conserved hypothetical protein	36.07	1	0.999	6	6	6	13	13	13	0	0	0	3M(15.9949), 6C(57.0214)
lcl|CP000462.1_prot_ABK39817.1_2084	atoB	AHA_2143	ABK39817.1	acetyl-CoA acetyltransferase	36.43	1	0.999	8	8	8	13	13	13	0	0	0
lcl|CP000462.1_prot_ABK36070.1_2888	0	AHA_2966	ABK36070.1	decarboxylase, group II	23.05	1	0.999	9	9	9	12	12	12	0	0	0	11M(15.9949), 1E(-18.0106), 1Q(-17.0265), 20M(15.9949), 2M(15.9949), 5M(15.9949), 6M(15.9949)
lcl|CP000462.1_prot_ABK36239.1_2589	hmgA	AHA_2662	ABK36239.1	homogentisate 1,2-dioxygenase	22.28	1	0.999	6	6	6	12	12	12	0	0	0	12C(57.0214), 1E(-18.0106), 1Q(-17.0265), 20C(57.0214), 21M(15.9949), 23C(57.0214), 7M(15.9949)
lcl|CP000462.1_prot_ABK36507.1_3510	0	AHA_3636	ABK36507.1	TPR domain protein	27.04	1	0.999	6	6	6	12	12	12	0	0	0	1Q(-17.0265)
lcl|CP000462.1_prot_ABK36532.1_2742	upp	AHA_2820	ABK36532.1	uracil phosphoribosyltransferase	57.21	1	0.999	9	9	9	12	12	12	0	0	0	10M(15.9949), 14M(15.9949), 2C(57.0214), 5C(57.0214)
lcl|CP000462.1_prot_ABK37059.1_3738	ftsA	AHA_3881	ABK37059.1	cell division protein FtsA	23.15	1	0.999	5	5	5	12	12	12	0	0	0
lcl|CP000462.1_prot_ABK37326.1_2324	pfkA	AHA_2383	ABK37326.1	6-phosphofructokinase	15.79	1	0.999	4	4	4	12	12	12	0	0	0
lcl|CP000462.1_prot_ABK37458.1_3659	0	AHA_3793	ABK37458.1	outer membrane protein P5	37.5	1	0.999	10	9	9	27	12	12	0	0	0
lcl|CP000462.1_prot_ABK37617.1_629	0	AHA_0653	ABK37617.1	TyrA protein	21.59	1	0.999	4	4	4	12	12	12	0	0	0	8M(15.9949)
lcl|CP000462.1_prot_ABK37625.1_1617	0	AHA_1663	ABK37625.1	hemin receptor	12.36	1	0.999	7	7	7	12	12	12	0	0	0
lcl|CP000462.1_prot_ABK37698.1_458	0	AHA_0482	ABK37698.1	phosphatase YidA	20.07	1	0.999	5	5	5	12	12	12	0	0	0
lcl|CP000462.1_prot_ABK37700.1_3814	0	AHA_3962	ABK37700.1	conserved domain protein	67.14	1	0.999	4	4	4	12	12	12	0	0	0
lcl|CP000462.1_prot_ABK37750.1_2522	0	AHA_2594	ABK37750.1	hypothetical protein	26.32	1	0.999	7	7	7	12	12	12	0	0	0	13M(15.9949), 1M(15.9949), 2M(15.9949), 4M(15.9949), 5C(57.0214), 6M(15.9949)
lcl|CP000462.1_prot_ABK37751.1_371	0	AHA_0395	ABK37751.1	msha pilin protein mshb	33.63	1	0.999	6	6	6	12	12	12	0	0	0	12M(15.9949), 19C(57.0214), 2C(57.0214), 4C(57.0214), 5M(15.9949), 8C(57.0214)
lcl|CP000462.1_prot_ABK37895.1_769	lepA	AHA_0798	ABK37895.1	GTP-binding protein LepA	18.76	1	0.999	8	8	8	12	12	12	0	0	0
lcl|CP000462.1_prot_ABK38020.1_3280	cysH	AHA_3373	ABK38020.1	phosphoadenosine phosphosulfate reductase	23.13	1	0.999	5	5	5	12	12	12	0	0	0	10C(57.0214), 1Q(-17.0265)
lcl|CP000462.1_prot_ABK38319.1_2496	msrA	AHA_2568	ABK38319.1	methionine-S-sulfoxide reductase	25.24	1	0.999	4	4	4	12	12	12	0	0	0	4C(57.0214)
lcl|CP000462.1_prot_ABK38390.1_73	codA	AHA_0082	ABK38390.1	cytosine deaminase	24.7	1	0.999	9	9	9	12	12	12	0	0	0
lcl|CP000462.1_prot_ABK38404.1_3594	znuA	AHA_3728	ABK38404.1	zinc ABC transporter, periplasmic zinc-binding protein	25	1	0.999	5	5	5	12	12	12	0	0	0	2M(15.9949), 3C(57.0214), 6C(57.0214)
lcl|CP000462.1_prot_ABK38419.1_1180	0	AHA_1221	ABK38419.1	probable amino acid ABC transporter, periplasmic-binding protein, putative	43.91	1	0.999	7	7	7	12	12	12	0	0	0	5M(15.9949)
lcl|CP000462.1_prot_ABK38562.1_3133	0	AHA_3224	ABK38562.1	ATP-dependent Zn proteases	32.74	1	0.999	5	5	5	12	12	12	0	0	0	11C(57.0214)
lcl|CP000462.1_prot_ABK38566.1_774	pdxJ	AHA_0803	ABK38566.1	pyridoxal phosphate biosynthetic protein PdxJ	34.69	1	0.999	7	7	7	12	12	12	0	0	0	4M(15.9949)
lcl|CP000462.1_prot_ABK38605.1_1567	speA	AHA_1613	ABK38605.1	arginine decarboxylase	15.64	1	0.999	8	8	8	12	12	12	0	0	0	1Q(-17.0265), 7M(15.9949)
lcl|CP000462.1_prot_ABK38711.1_347	0	AHA_0371	ABK38711.1	cell division protein FtsY	17.85	1	0.999	8	8	8	12	12	12	0	0	0	4M(15.9949)
lcl|CP000462.1_prot_ABK38734.1_2848	trpCF	AHA_2926	ABK38734.1	indole-3-glycerol phosphate synthase/N-(5'phosphoribosyl)anthranilate isomerase	23.21	1	0.999	7	7	7	12	12	12	0	0	0	12M(15.9949), 1M(15.9949)
lcl|CP000462.1_prot_ABK38771.1_3312	0	AHA_3405	ABK38771.1	indigoidine synthase A like protein	27.15	1	0.999	7	7	7	12	12	12	0	0	0	11M(15.9949), 14M(15.9949), 1C(-17.0265), 1C(57.0214), 21C(57.0214), 7M(15.9949), 9M(15.9949)
lcl|CP000462.1_prot_ABK39261.1_3579	0	AHA_3713	ABK39261.1	asparate kinase, monofunctional class	26.02	1	0.999	8	8	8	12	12	12	0	0	0
lcl|CP000462.1_prot_ABK39333.1_2500	0	AHA_2572	ABK39333.1	sulfatase	11.42	1	0.999	7	7	7	12	12	12	0	0	0	11C(57.0214), 12C(57.0214), 1Q(-17.0265), 4C(57.0214), 6M(15.9949), 7C(57.0214)
lcl|CP000462.1_prot_ABK39428.1_1215	0	AHA_1256	ABK39428.1	peptidase, M48 family	30.97	1	0.999	5	5	5	12	12	12	0	0	0	11C(57.0214), 17M(15.9949), 1M(15.9949), 1Q(-17.0265), 25M(15.9949), 2M(15.9949), 7C(57.0214), 8M(15.9949)
lcl|CP000462.1_prot_ABK39431.1_1111	0	AHA_1152	ABK39431.1	3-isopropylmalate dehydrogenase	20.9	1	0.999	7	7	7	12	12	12	0	0	0
lcl|CP000462.1_prot_ABK39503.1_2825	0	AHA_2903	ABK39503.1	phosphomannomutase	20.26	1	0.999	8	8	8	12	12	12	0	0	0
lcl|CP000462.1_prot_ABK39569.1_244	purE-2	AHA_0263	ABK39569.1	phosphoribosylaminoimidazole carboxylase, catalytic subunit	36.53	1	0.999	5	5	5	12	12	12	0	0	0	12M(15.9949), 18M(15.9949), 1C(57.0214), 1M(15.9949), 1Q(-17.0265), 5M(15.9949), 8M(15.9949)
lcl|CP000462.1_prot_ABK36245.1_445	hemC	AHA_0469	ABK36245.1	porphobilinogen deaminase	26.06	1	0.999	6	6	6	11	11	11	0	0	0	16M(15.9949), 17M(15.9949), 1C(57.0214), 1E(-18.0106), 1M(15.9949), 1Q(-17.0265), 2C(57.0214), 2M(15.9949), 3C(57.0214), 5C(57.0214), 6C(57.0214), 6M(15.9949), 7M(15.9949), 9M(15.9949)
lcl|CP000462.1_prot_ABK36342.1_3582	recA	AHA_3716	ABK36342.1	recA protein	25.14	1	0.999	6	6	6	11	11	11	0	0	0	10M(15.9949), 1M(15.9949), 1Q(-17.0265)
lcl|CP000462.1_prot_ABK36409.1_2789	0	AHA_2867	ABK36409.1	pyruvate dehydrogenase E1 component, alpha subunit	27	1	0.999	7	7	7	11	11	11	0	0	0	1Q(-17.0265)
lcl|CP000462.1_prot_ABK36602.1_2595	0	AHA_2668	ABK36602.1	virulence protein	26.75	1	0.999	6	6	6	11	11	11	0	0	0	3C(57.0214), 5C(57.0214), 5M(15.9949)
lcl|CP000462.1_prot_ABK36630.1_437	0	AHA_0461	ABK36630.1	TonB-dependent siderophore receptor	17.94	1	0.999	9	9	9	11	11	11	0	0	0
lcl|CP000462.1_prot_ABK36753.1_3895	0	AHA_4052	ABK36753.1	two-component system, regulatory protein	43.58	1	0.999	7	7	7	11	11	11	0	0	0
lcl|CP000462.1_prot_ABK37138.1_946	crp	AHA_0981	ABK37138.1	catabolite gene activator	41.04	1	0.999	8	8	8	11	11	11	0	0	0
lcl|CP000462.1_prot_ABK37279.1_2650	carA	AHA_2724	ABK37279.1	carbamoyl-phosphate synthase, small subunit	28.57	1	0.999	8	8	8	11	11	11	0	0	0
lcl|CP000462.1_prot_ABK37307.1_2318	0	AHA_2377	ABK37307.1	chromosome partition protein MukB	6.64	1	0.999	8	8	8	11	11	11	0	0	0	1Q(-17.0265), 6C(57.0214)
lcl|CP000462.1_prot_ABK37633.1_3188	0	AHA_3279	ABK37633.1	LysM domain protein	25.65	1	0.999	6	6	6	11	11	11	0	0	0	12C(57.0214)
lcl|CP000462.1_prot_ABK37670.1_2239	ccoP	AHA_2298	ABK37670.1	cytochrome c oxidase, cbb3-type, subunit III	36.17	1	0.999	9	9	9	11	11	11	0	0	0	6C(57.0214)
lcl|CP000462.1_prot_ABK37735.1_2568	gloA	AHA_2641	ABK37735.1	lactoylglutathione lyase	44.53	1	0.999	6	5	6	12	11	12	0	0	0
lcl|CP000462.1_prot_ABK37862.1_1027	0	AHA_1066	ABK37862.1	intimin/invasin family protein	16.07	1	0.999	6	6	6	11	11	11	0	0	0	2M(15.9949)
lcl|CP000462.1_prot_ABK37887.1_3601	0	AHA_3734	ABK37887.1	hypothetical protein	29.92	1	0.999	6	6	6	11	11	11	0	0	0	10C(57.0214), 11C(57.0214), 1E(-18.0106), 4M(15.9949), 6C(57.0214), 6M(15.9949)
lcl|CP000462.1_prot_ABK38135.1_2337	0	AHA_2404	ABK38135.1	D-alanine--D-alanine ligase	26.14	1	0.999	6	6	6	11	11	11	0	0	0
lcl|CP000462.1_prot_ABK38229.1_211	0	AHA_0230	ABK38229.1	conserved hypothetical protein	54.59	1	0.999	9	9	9	11	11	11	0	0	0
lcl|CP000462.1_prot_ABK38421.1_2274	nrdA	AHA_2333	ABK38421.1	ribonucleoside-diphosphate reductase, alpha subunit	12.65	1	0.999	8	8	8	11	11	11	0	0	0	1Q(-17.0265), 5C(57.0214)
lcl|CP000462.1_prot_ABK38484.1_3324	0	AHA_3417	ABK38484.1	conserved hypothetical protein	25.61	1	0.999	6	6	6	11	11	11	0	0	0	1C(-17.0265), 1C(57.0214), 1Q(-17.0265)
lcl|CP000462.1_prot_ABK38505.1_2027	mmsA-2	AHA_2079	ABK38505.1	methylmalonate-semialdehyde dehydrogenase	18.29	1	0.999	8	8	8	11	11	11	0	0	0	1M(15.9949), 1Q(-17.0265), 3C(57.0214)
lcl|CP000462.1_prot_ABK38793.1_2969	0	AHA_3049	ABK38793.1	gamma-glutamyltranspeptidase	11.99	1	0.999	6	6	6	11	11	11	0	0	0	1M(15.9949), 7M(15.9949)
lcl|CP000462.1_prot_ABK39049.1_498	0	AHA_0522	ABK39049.1	fimbrial chaperone protein	24.69	1	0.999	5	5	5	11	11	11	0	0	0	19C(57.0214), 3M(15.9949), 7M(15.9949), 8C(57.0214)
lcl|CP000462.1_prot_ABK39054.1_401	aphA	AHA_0425	ABK39054.1	HAD-superfamily (subfamily iiib) phosphatase	24.58	1	0.999	6	6	6	11	11	11	0	0	0	1M(15.9949)
lcl|CP000462.1_prot_ABK39160.1_179	cysE	AHA_0192	ABK39160.1	serine O-acetyltransferase	31.66	1	0.999	7	7	7	11	11	11	0	0	0
lcl|CP000462.1_prot_ABK39225.1_673	0	AHA_0697	ABK39225.1	glutamine-dependent NAD(+) synthetase (NAD(+) synthase	22.22	1	0.999	9	9	9	11	11	11	0	0	0
lcl|CP000462.1_prot_ABK39344.1_3782	0	AHA_3925	ABK39344.1	protein YhbN	28.88	1	0.999	5	5	5	11	11	11	0	0	0	12M(15.9949), 15M(15.9949), 2M(15.9949), 8M(15.9949)
lcl|CP000462.1_prot_ABK39412.1_310	secY	AHA_0329	ABK39412.1	preprotein translocase, SecY subunit	13.8	1	0.999	4	4	4	11	11	11	0	0	0	1E(-18.0106), 1Q(-17.0265), 3C(57.0214)
lcl|CP000462.1_prot_ABK39541.1_87	0	AHA_0096	ABK39541.1	guanosine-5'-triphosphate,3'-diphosphate pyrophosphatase	15.73	1	0.999	6	6	6	11	11	11	0	0	0	9C(57.0214)
lcl|CP000462.1_prot_ABK39735.1_2838	tesB	AHA_2916	ABK39735.1	acyl-CoA thioesterase II	22.76	1	0.999	5	5	5	11	11	11	0	0	0
lcl|CP000462.1_prot_ABK39739.1_2573	0	AHA_2646	ABK39739.1	ATP-dependent RNA helicase	14.8	1	0.999	6	6	6	11	11	11	0	0	0
lcl|CP000462.1_prot_ABK39746.1_1229	0	AHA_1270	ABK39746.1	ornithine decarboxylase	21.67	1	0.999	7	7	7	11	11	11	0	0	0	10M(15.9949), 12M(15.9949), 13C(57.0214), 13M(15.9949), 1E(-18.0106), 25M(15.9949), 2C(57.0214), 2M(15.9949), 3C(57.0214), 4M(15.9949), 5M(15.9949), 7M(15.9949), 9M(15.9949)
lcl|CP000462.1_prot_ABK39826.1_2327	0	AHA_2386	ABK39826.1	cytosol aminopeptidase	22.69	1	0.999	8	8	8	11	11	11	0	0	0	16M(15.9949), 17M(15.9949), 1Q(-17.0265), 3M(15.9949), 5C(57.0214), 5M(15.9949), 6C(57.0214), 7C(57.0214)
lcl|CP000462.1_prot_ABK39845.1_846	leuC	AHA_0880	ABK39845.1	3-isopropylmalate dehydratase, large subunit	18.49	1	0.999	7	7	7	11	11	11	0	0	0	1M(15.9949), 1Q(-17.0265), 22C(57.0214), 3M(15.9949), 5C(57.0214), 5M(15.9949), 6M(15.9949), 7M(15.9949), 9C(57.0214), 9M(15.9949)
lcl|CP000462.1_prot_ABK39882.1_724	0	AHA_0748	ABK39882.1	carbonic anhydrase	37.63	1	0.999	6	6	6	11	11	11	0	0	0
lcl|CP000462.1_prot_ABK35821.1_1164	0	AHA_1205	ABK35821.1	putative exported protein	31.72	1	0.999	3	3	3	10	10	10	0	0	0	12M(15.9949)
lcl|CP000462.1_prot_ABK35833.1_4116	0	AHA_4281	ABK35833.1	membrane protein OxaA	20.07	1	0.999	8	8	8	10	10	10	0	0	0
lcl|CP000462.1_prot_ABK35975.1_1875	0	AHA_1926	ABK35975.1	succinate dehydrogenase iron-sulfur protein	30.67	1	0.999	6	6	6	10	10	10	0	0	0	12C(57.0214)
lcl|CP000462.1_prot_ABK36160.1_980	alr-1	AHA_1015	ABK36160.1	alanine racemase	24.93	1	0.999	7	7	7	10	10	10	0	0	0
lcl|CP000462.1_prot_ABK36421.1_2831	0	AHA_2909	ABK36421.1	outer membrane protein OprM	17.83	1	0.999	7	7	7	10	10	10	0	0	0	3C(57.0214)
lcl|CP000462.1_prot_ABK36433.1_4064	pyrE	AHA_4223	ABK36433.1	orotate phosphoribosyltransferase	33.18	1	0.999	7	7	7	10	10	10	0	0	0	1Q(-17.0265)
lcl|CP000462.1_prot_ABK37250.1_3992	flmB	AHA_4151	ABK37250.1	lipopolysaccharide O-Ag biosynthesis protein FlmB	25.99	1	0.999	9	9	9	10	10	10	0	0	0
lcl|CP000462.1_prot_ABK37305.1_1910	0	AHA_1961	ABK37305.1	D-amino acid dehydrogenase small subunit	16.31	1	0.999	4	4	4	10	10	10	0	0	0
lcl|CP000462.1_prot_ABK37347.1_3930	pyrI	AHA_4088	ABK37347.1	aspartate carbamoyltransferase, regulatory subunit	51.95	1	0.999	7	7	7	10	10	10	0	0	0
lcl|CP000462.1_prot_ABK37526.1_3053	0	AHA_3135	ABK37526.1	beta-lactamase	15.37	1	0.999	5	5	5	10	10	10	0	0	0	10C(57.0214), 11M(15.9949), 12M(15.9949), 13M(15.9949), 14C(57.0214), 19M(15.9949), 3C(57.0214), 4C(57.0214), 5C(57.0214), 5M(15.9949), 6C(57.0214), 7M(15.9949), 8C(57.0214), 8M(15.9949), 9M(15.9949)
lcl|CP000462.1_prot_ABK37736.1_2161	0	AHA_2219	ABK37736.1	ribosomal L25p family	26.23	1	0.999	3	3	3	10	10	10	0	0	0	11C(57.0214), 13C(57.0214), 14C(57.0214), 16M(15.9949), 1C(-17.0265), 1Q(-17.0265), 2C(57.0214), 4C(57.0214), 5C(57.0214), 6C(57.0214), 6M(15.9949), 7M(15.9949)
lcl|CP000462.1_prot_ABK37956.1_3957	hslU	AHA_4115	ABK37956.1	heat shock protein HslVU, ATPase subunit HslU	13.8	1	0.999	5	5	5	10	10	10	0	0	0	10C(57.0214), 11C(57.0214), 11M(15.9949), 12C(57.0214), 17C(57.0214), 1C(-17.0265), 1C(57.0214), 1E(-18.0106), 1Q(-17.0265), 2M(15.9949), 3M(15.9949), 4M(15.9949), 6M(15.9949), 7M(15.9949), 9C(57.0214), 9M(15.9949)
lcl|CP000462.1_prot_ABK38284.1_1734	0	AHA_1780	ABK38284.1	NADH-quinone oxidoreductase chain c/d	12.48	1	0.999	7	7	7	10	10	10	0	0	0
lcl|CP000462.1_prot_ABK38315.1_3929	pyrB	AHA_4087	ABK38315.1	aspartate carbamoyltransferase	29.13	1	0.999	8	8	8	10	10	10	0	0	0	11C(57.0214), 1M(15.9949), 1Q(-17.0265), 23M(15.9949), 6M(15.9949), 7C(57.0214)
lcl|CP000462.1_prot_ABK38325.1_835	0	AHA_0869	ABK38325.1	putative pullulanase	37.33	1	0.999	4	4	4	10	10	10	0	0	0
lcl|CP000462.1_prot_ABK38588.1_365	0	AHA_0389	ABK38588.1	msha biogenesis protein mshl	14	1	0.999	6	6	6	10	10	10	0	0	0	11M(15.9949), 4C(57.0214), 5C(57.0214)
lcl|CP000462.1_prot_ABK38622.1_449	lysA	AHA_0473	ABK38622.1	diaminopimelate decarboxylase	23.32	1	0.999	8	8	8	10	10	10	0	0	0	6M(15.9949)
lcl|CP000462.1_prot_ABK38824.1_1555	folE	AHA_1601	ABK38824.1	GTP cyclohydrolase I	39.45	1	0.999	7	7	7	10	10	10	0	0	0	13M(15.9949), 14M(15.9949), 16M(15.9949), 1Q(-17.0265)
lcl|CP000462.1_prot_ABK38861.1_3474	ackA-2	AHA_3586	ABK38861.1	acetate kinase	22.06	1	0.999	8	7	7	11	10	10	0	0	0	1Q(-17.0265), 6M(15.9949), 9M(15.9949)
lcl|CP000462.1_prot_ABK39197.1_1177	0	AHA_1218	ABK39197.1	bactoprenol glucosyl transferase	20.96	1	0.999	7	7	7	10	10	10	0	0	0	1M(15.9949)
lcl|CP000462.1_prot_ABK39308.1_1113	0	AHA_1154	ABK39308.1	lysine decarboxylase family protein	26.39	1	0.999	9	9	9	10	10	10	0	0	0	14M(15.9949), 1C(-17.0265), 1C(57.0214), 1Q(-17.0265), 2M(15.9949), 5M(15.9949), 7M(15.9949), 9C(57.0214)
lcl|CP000462.1_prot_ABK39407.1_3505	malQ	AHA_3617	ABK39407.1	4-alpha-glucanotransferase	10.16	1	0.999	5	5	5	10	10	10	0	0	0	10M(15.9949)
lcl|CP000462.1_prot_ABK39512.1_129	fadA	AHA_0138	ABK39512.1	acetyl-CoA C-acyltransferase FadA	19.12	1	0.999	7	7	7	10	10	10	0	0	0	3M(15.9949), 4M(15.9949)
lcl|CP000462.1_prot_ABK35866.1_1965	0	AHA_2016	ABK35866.1	ABC transporter ATP-binding protein	15.28	1	0.999	7	7	7	9	9	9	0	0	0	14M(15.9949), 15M(15.9949), 1E(-18.0106), 1M(15.9949), 26M(15.9949), 2M(15.9949), 6C(57.0214), 6M(15.9949), 8C(57.0214)
lcl|CP000462.1_prot_ABK35948.1_3565	0	AHA_3692	ABK35948.1	putative deoxyribonuclease	22.52	1	0.999	5	5	5	9	9	9	0	0	0
lcl|CP000462.1_prot_ABK36156.1_3520	cydA	AHA_3646	ABK36156.1	cytochrome d ubiquinol oxidase, subunit I	12.16	1	0.999	5	5	5	9	9	9	0	0	0	13M(15.9949), 1Q(-17.0265), 5C(57.0214)
lcl|CP000462.1_prot_ABK36231.1_3306	0	AHA_3399	ABK36231.1	conserved hypothetical protein	35.71	1	0.999	3	3	3	9	9	9	0	0	0	10M(15.9949), 15M(15.9949), 19C(57.0214), 1E(-18.0106), 1Q(-17.0265), 21C(57.0214), 23C(57.0214), 2M(15.9949), 5C(57.0214), 6C(57.0214), 7C(57.0214), 8M(15.9949)
lcl|CP000462.1_prot_ABK36349.1_590	0	AHA_0614	ABK36349.1	conserved hypothetical protein	8.48	1	0.999	5	5	5	9	9	9	0	0	0	1M(15.9949), 1Q(-17.0265)
lcl|CP000462.1_prot_ABK36358.1_22	0	AHA_0022	ABK36358.1	RND transporter, hydrophobe/amphiphile efflux-1 (HAE1) family, MFP subunit	19.02	1	0.999	6	6	6	9	9	9	0	0	0	15M(15.9949), 19M(15.9949), 1M(15.9949), 8C(57.0214)
lcl|CP000462.1_prot_ABK36381.1_3088	astA	AHA_3179	ABK36381.1	arginine N-succinyltransferase beta subunit	30.09	1	0.999	7	7	7	9	9	9	0	0	0	14C(57.0214), 19M(15.9949), 7C(57.0214)
lcl|CP000462.1_prot_ABK36533.1_4075	tdh	AHA_4235	ABK36533.1	L-threonine 3-dehydrogenase	26.61	1	0.999	6	6	6	9	9	9	0	0	0
lcl|CP000462.1_prot_ABK36536.1_2192	fabD	AHA_2250	ABK36536.1	malonyl CoA-acyl carrier protein transacylase	27.01	1	0.999	5	5	5	9	9	9	0	0	0	12M(15.9949)
lcl|CP000462.1_prot_ABK36891.1_4101	atpF	AHA_4266	ABK36891.1	ATP synthase F0, B subunit	50	1	0.999	7	7	7	9	9	9	0	0	0
lcl|CP000462.1_prot_ABK37032.1_3457	0	AHA_3569	ABK37032.1	membrane protease subunits	20.92	1	0.999	5	5	5	9	9	9	0	0	0	12C(57.0214), 1M(15.9949), 1Q(-17.0265), 2M(15.9949), 8M(15.9949)
lcl|CP000462.1_prot_ABK37039.1_1714	hisS	AHA_1760	ABK37039.1	histidyl-tRNA synthetase	10.82	1	0.999	4	4	4	9	9	9	0	0	0	1M(15.9949)
lcl|CP000462.1_prot_ABK37051.1_1754	0	AHA_1801	ABK37051.1	oxygen-insensitive NADPH nitroreductase	21.99	1	0.999	5	5	5	9	9	9	0	0	0	3M(15.9949), 7C(57.0214)
lcl|CP000462.1_prot_ABK37081.1_3087	0	AHA_3178	ABK37081.1	succinylglutamic semialdehyde dehydrogenase	20.45	1	0.999	7	7	7	9	9	9	0	0	0	16M(15.9949), 1Q(-17.0265), 5C(57.0214), 8C(57.0214)
lcl|CP000462.1_prot_ABK37099.1_1303	0	AHA_1346	ABK37099.1	acyl-coenzyme A dehydrogenase	9.56	1	0.999	6	6	6	9	9	9	0	0	0	10M(15.9949), 13M(15.9949), 14M(15.9949), 17M(15.9949), 1E(-18.0106), 2C(57.0214), 3M(15.9949), 4M(15.9949), 5M(15.9949)
lcl|CP000462.1_prot_ABK37203.1_2207	0	AHA_2266	ABK37203.1	2-methylcitrate synthase	14.93	1	0.999	6	6	6	9	9	9	0	0	0
lcl|CP000462.1_prot_ABK37212.1_2691	0	AHA_2765	ABK37212.1	nitrate/tmao reductase	11.76	1	0.999	3	3	3	9	9	9	0	0	0	12C(57.0214)
lcl|CP000462.1_prot_ABK37228.1_3391	galU	AHA_3499	ABK37228.1	UTP-glucose-1-phosphate uridylyltransferase	21.55	1	0.999	6	6	6	9	9	9	0	0	0
lcl|CP000462.1_prot_ABK37237.1_1453	nifJ-1	AHA_1497	ABK37237.1	pyruvate:ferredoxin (flavodoxin) oxidoreductase	4.37	1	0.999	5	5	5	9	9	9	0	0	0	1C(-17.0265), 1E(-18.0106), 1Q(-17.0265), 7M(15.9949), 8M(15.9949)
lcl|CP000462.1_prot_ABK37412.1_3288	mog	AHA_3381	ABK37412.1	molybdopterin biosynthesis mog protein	35.8	1	0.999	5	5	5	9	9	9	0	0	0
lcl|CP000462.1_prot_ABK37462.1_423	0	AHA_0447	ABK37462.1	conserved hypothetical protein	38.86	1	0.999	5	5	5	9	9	9	0	0	0	18C(57.0214), 2M(15.9949), 3M(15.9949), 4M(15.9949)
lcl|CP000462.1_prot_ABK37654.1_1088	0	AHA_1129	ABK37654.1	conserved hypothetical protein	36.88	1	0.999	5	5	5	9	9	9	0	0	0
lcl|CP000462.1_prot_ABK37706.1_3454	0	AHA_3566	ABK37706.1	sulfate adenylyltransferase subunit 1	20.84	1	0.999	7	7	7	9	9	9	0	0	0	1M(15.9949), 3M(15.9949), 5M(15.9949), 6M(15.9949)
lcl|CP000462.1_prot_ABK37719.1_910	0	AHA_0945	ABK37719.1	organic solvent tolerance protein	14.69	1	0.999	9	9	9	9	9	9	0	0	0	3M(15.9949), 6C(57.0214), 8M(15.9949)
lcl|CP000462.1_prot_ABK37927.1_1630	0	AHA_1676	ABK37927.1	zinc metalloprotease	17.34	1	0.999	6	6	6	9	9	9	0	0	0	5C(57.0214)
lcl|CP000462.1_prot_ABK37969.1_1673	gcvH	AHA_1719	ABK37969.1	glycine cleavage system H protein	31.01	1	0.999	3	3	3	9	9	9	0	0	0
lcl|CP000462.1_prot_ABK38684.1_2536	0	AHA_2609	ABK38684.1	oligopeptide ABC transporter, ATP-binding protein OppF	24.47	1	0.999	7	7	7	9	9	9	0	0	0
lcl|CP000462.1_prot_ABK38908.1_1604	glpT	AHA_1650	ABK38908.1	glycerol-3-phosphate transporter	16.85	1	0.999	6	6	6	9	9	9	0	0	0
lcl|CP000462.1_prot_ABK38982.1_620	0	AHA_0644	ABK38982.1	glutathione peroxidase	29.94	1	0.999	4	4	4	9	9	9	0	0	0	2M(15.9949), 6M(15.9949)
lcl|CP000462.1_prot_ABK39324.1_2537	0	AHA_2610	ABK39324.1	oligopeptide ABC transporter, ATP-binding protein OppD	19.63	1	0.999	5	5	5	9	9	9	0	0	0	1Q(-17.0265)
lcl|CP000462.1_prot_ABK39543.1_3592	0	AHA_3727	ABK39543.1	immunogenic protein	19.49	1	0.999	5	5	5	9	9	9	0	0	0
lcl|CP000462.1_prot_ABK39755.1_1712	0	AHA_1758	ABK39755.1	conserved hypothetical protein	18.59	1	0.999	4	4	4	9	9	9	0	0	0	13M(15.9949), 15C(57.0214), 1C(-17.0265), 1C(57.0214), 1E(-18.0106), 23C(57.0214), 2M(15.9949), 3C(57.0214), 5C(57.0214), 5M(15.9949), 6C(57.0214)
lcl|CP000462.1_prot_ABK39890.1_1101	0	AHA_1142	ABK39890.1	thiamine biosynthesis lipoprotein ApbE	21.68	1	0.999	6	6	6	9	9	9	0	0	0
lcl|CP000462.1_prot_ABK35894.1_3867	rpsL	AHA_4021	ABK35894.1	ribosomal protein S12	29.03	1	0.999	4	4	4	8	8	8	0	0	0	11M(15.9949), 14C(57.0214), 17M(15.9949), 19M(15.9949), 25C(57.0214), 2M(15.9949), 3C(57.0214), 5M(15.9949)
lcl|CP000462.1_prot_ABK35936.1_750	0	AHA_0779	ABK35936.1	ROK family protein	27.83	1	0.999	6	6	6	8	8	8	0	0	0
lcl|CP000462.1_prot_ABK36043.1_3511	pal	AHA_3637	ABK36043.1	peptidoglycan-associated lipoprotein	17.24	1	0.999	3	3	3	8	8	8	0	0	0	1Q(-17.0265), 5M(15.9949)
lcl|CP000462.1_prot_ABK36177.1_1473	0	AHA_1517	ABK36177.1	ATP-dependent Zn proteases	34.45	1	0.999	7	7	7	8	8	8	0	0	0	1Q(-17.0265), 2M(15.9949), 4M(15.9949), 8M(15.9949)
lcl|CP000462.1_prot_ABK36335.1_193	0	AHA_0212	ABK36335.1	conserved hypothetical protein	27.5	1	0.999	4	4	4	8	8	8	0	0	0	15C(57.0214), 3M(15.9949)
lcl|CP000462.1_prot_ABK36370.1_606	0	AHA_0630	ABK36370.1	thiol peroxidase	51.81	1	0.999	5	5	5	8	8	8	0	0	0	15C(57.0214), 1Q(-17.0265), 5M(15.9949)
lcl|CP000462.1_prot_ABK36390.1_3151	0	AHA_3242	ABK36390.1	PhoH family protein	17.87	1	0.999	5	5	5	8	8	8	0	0	0
lcl|CP000462.1_prot_ABK36472.1_86	0	AHA_0095	ABK36472.1	conserved hypothetical protein	20.36	1	0.999	5	5	5	8	8	8	0	0	0
lcl|CP000462.1_prot_ABK36560.1_3924	0	AHA_4081	ABK36560.1	alcohol dehydrogenase, iron-containing	16.25	1	0.999	6	6	6	8	8	8	0	0	0
lcl|CP000462.1_prot_ABK36582.1_286	0	AHA_0305	ABK36582.1	transcriptional regulator OmpR	27.62	1	0.999	6	6	6	8	8	8	0	0	0
lcl|CP000462.1_prot_ABK36623.1_2039	0	AHA_2091	ABK36623.1	beta-glucosidase	9.22	1	0.999	4	4	4	8	8	8	0	0	0
lcl|CP000462.1_prot_ABK36672.1_4025	0	AHA_4183	ABK36672.1	conserved hypothetical protein	16.56	1	0.999	6	6	6	8	8	8	0	0	0	10M(15.9949), 12M(15.9949), 1E(-18.0106), 1M(15.9949), 5C(57.0214), 5M(15.9949)
lcl|CP000462.1_prot_ABK36750.1_3185	0	AHA_3276	ABK36750.1	TldD protein	9.23	1	0.999	4	4	4	8	8	8	0	0	0	1M(15.9949), 2M(15.9949), 4C(57.0214), 9C(57.0214)
lcl|CP000462.1_prot_ABK36873.1_2041	0	AHA_2093	ABK36873.1	oxidoreductase molybdopterin binding domain, putative	26.71	1	0.999	3	3	3	8	8	8	0	0	0	1M(15.9949)
lcl|CP000462.1_prot_ABK36909.1_1194	0	AHA_1235	ABK36909.1	conserved hypothetical protein	47.9	1	0.999	4	4	4	8	8	8	0	0	0	1Q(-17.0265)
lcl|CP000462.1_prot_ABK37022.1_3209	rpsO	AHA_3300	ABK37022.1	ribosomal protein S15	25.84	1	0.999	3	3	3	8	8	8	0	0	0	12M(15.9949), 13M(15.9949), 1M(15.9949), 1Q(-17.0265), 6M(15.9949), 7M(15.9949), 9M(15.9949)
lcl|CP000462.1_prot_ABK37123.1_3737	ftsZ	AHA_3880	ABK37123.1	cell division protein FtsZ	22.19	1	0.999	7	7	7	8	8	8	0	0	0
lcl|CP000462.1_prot_ABK37140.1_2524	0	AHA_2596	ABK37140.1	conserved hypothetical protein	23.23	1	0.999	3	3	3	8	8	8	0	0	0
lcl|CP000462.1_prot_ABK37248.1_2698	kdsB	AHA_2775	ABK37248.1	3-deoxy-D-manno-octulosonate cytidylyltransferase	31.62	1	0.999	6	6	6	8	8	8	0	0	0	18M(15.9949), 4M(15.9949)
lcl|CP000462.1_prot_ABK37405.1_3232	0	AHA_3325	ABK37405.1	dipeptide transport ATP-binding protein DppD	13.41	1	0.999	7	7	7	8	8	8	0	0	0	3C(57.0214)
lcl|CP000462.1_prot_ABK37423.1_3589	0	AHA_3723	ABK37423.1	D-isomer specific 2-hydroxyacid dehydrogenase family protein	14.65	1	0.999	4	4	4	8	8	8	0	0	0
lcl|CP000462.1_prot_ABK37703.1_2584	asnB	AHA_2657	ABK37703.1	asparagine synthase (glutamine-hydrolyzing)	16.43	1	0.999	7	7	7	8	8	8	0	0	0	1Q(-17.0265)
lcl|CP000462.1_prot_ABK38053.1_1484	0	AHA_1528	ABK38053.1	chitobiase	7.55	1	0.999	5	5	5	8	8	8	0	0	0	3C(57.0214), 4C(57.0214), 6C(57.0214)
lcl|CP000462.1_prot_ABK38087.1_975	0	AHA_1010	ABK38087.1	import inner membrane translocase, subunit Tim44	21.83	1	0.999	6	6	6	8	8	8	0	0	0	12M(15.9949), 1Q(-17.0265), 5M(15.9949)
lcl|CP000462.1_prot_ABK38146.1_2061	purT	AHA_2119	ABK38146.1	phosphoribosylglycinamide formyltransferase 2	25.51	1	0.999	7	7	7	8	8	8	0	0	0	12C(57.0214), 1E(-18.0106), 2C(57.0214), 3M(15.9949)
lcl|CP000462.1_prot_ABK38204.1_3348	0	AHA_3441	ABK38204.1	nuclease	12.61	1	0.999	6	6	6	8	8	8	0	0	0
lcl|CP000462.1_prot_ABK38580.1_1521	0	AHA_1567	ABK38580.1	probable hydroxyacylglutathione hydrolase	21.26	1	0.999	4	4	4	8	8	8	0	0	0	11M(15.9949)
lcl|CP000462.1_prot_ABK38591.1_1370	purB	AHA_1413	ABK38591.1	adenylosuccinate lyase	14.47	1	0.999	6	6	6	8	8	8	0	0	0	2C(57.0214), 2M(15.9949), 4M(15.9949), 9M(15.9949)
lcl|CP000462.1_prot_ABK38692.1_1961	clpX	AHA_2012	ABK38692.1	ATP-dependent Clp protease, ATP-binding subunit ClpX	15.09	1	0.999	6	6	6	8	8	8	0	0	0	13C(57.0214), 17C(57.0214), 22M(15.9949), 3M(15.9949)
lcl|CP000462.1_prot_ABK38735.1_3903	0	AHA_4060	ABK38735.1	hypothetical protein	41.52	1	0.999	6	6	6	8	8	8	0	0	0
lcl|CP000462.1_prot_ABK38795.1_3104	mrcA	AHA_3195	ABK38795.1	penicillin-binding protein 1A	10.37	1	0.999	6	6	6	8	8	8	0	0	0
lcl|CP000462.1_prot_ABK38821.1_2959	ptsH	AHA_3039	ABK38821.1	phosphocarrier protein PtsH	42.35	1	0.999	3	3	3	8	8	8	0	0	0
lcl|CP000462.1_prot_ABK39102.1_376	mreB	AHA_0400	ABK39102.1	rod shape-determining protein MreB	25.43	1	0.999	7	7	7	8	8	8	0	0	0	10M(15.9949), 12M(15.9949), 1E(-18.0106), 3M(15.9949), 4M(15.9949), 7C(57.0214), 8M(15.9949)
lcl|CP000462.1_prot_ABK39155.1_2754	flgL	AHA_2832	ABK39155.1	flagellar hook-associated protein 3	18.66	1	0.999	6	6	6	8	8	8	0	0	0	1E(-18.0106), 1Q(-17.0265), 4M(15.9949)
lcl|CP000462.1_prot_ABK39266.1_809	0	AHA_0839	ABK39266.1	conserved hypothetical protein	29.03	1	0.999	3	3	3	8	8	8	0	0	0	14M(15.9949), 1Q(-17.0265), 5C(57.0214), 6M(15.9949)
lcl|CP000462.1_prot_ABK39372.1_1952	mfd	AHA_2003	ABK39372.1	transcription-repair coupling factor	6.76	1	0.999	5	5	5	8	8	8	0	0	0
lcl|CP000462.1_prot_ABK39449.1_3541	0	AHA_3667	ABK39449.1	conserved hypothetical protein	39.3	1	0.999	6	6	6	8	8	8	0	0	0
lcl|CP000462.1_prot_ABK39459.1_3181	mscL	AHA_3272	ABK39459.1	large conductance mechanosensitive channel protein	32.59	1	0.999	4	4	4	8	8	8	0	0	0
lcl|CP000462.1_prot_ABK39521.1_1838	0	AHA_1889	ABK39521.1	OmpA family protein	33.95	1	0.999	4	4	4	8	8	8	0	0	0	10C(57.0214), 7C(57.0214)
lcl|CP000462.1_prot_ABK39590.1_956	0	AHA_0991	ABK39590.1	undecaprenyl-phosphate 4-deoxy-4-formamido-L-arabinose transferase	22.09	1	0.999	6	6	6	8	8	8	0	0	0	31C(57.0214), 3C(57.0214), 3M(15.9949), 8M(15.9949), 9C(57.0214)
lcl|CP000462.1_prot_ABK39678.1_2498	0	AHA_2570	ABK39678.1	asparate kinase, monofunctional class	13.78	1	0.999	6	6	6	8	8	8	0	0	0	14M(15.9949), 16M(15.9949), 1C(-17.0265), 1C(57.0214), 4M(15.9949), 7M(15.9949)
lcl|CP000462.1_prot_ABK39699.1_1359	vacJ	AHA_1402	ABK39699.1	lipoprotein VacJ	30.15	1	0.999	6	6	6	8	8	8	0	0	0	18M(15.9949), 2C(57.0214), 5M(15.9949), 6M(15.9949)
lcl|CP000462.1_prot_ABK39762.1_2633	0	AHA_2707	ABK39762.1	amino acid ABC transporter, periplasmic amino acid-binding protein	39.69	1	0.999	8	8	8	8	8	8	0	0	0
lcl|CP000462.1_prot_ABK39814.1_1358	0	AHA_1401	ABK39814.1	cytochrome c-type biogenesis protein CcmH	11.56	1	0.999	5	5	5	8	8	8	0	0	0	2C(57.0214)
lcl|CP000462.1_prot_ABK36756.1_948	0	AHA_0983	ABK36756.1	conserved hypothetical protein	29.59	0.9998	0.999	3	3	3	8	8	8	0	0	0	2M(15.9949)
lcl|CP000462.1_prot_ABK35893.1_2849	trpB	AHA_2927	ABK35893.1	tryptophan synthase, beta subunit	13.6	1	0.999	6	6	6	7	7	7	0	0	0
lcl|CP000462.1_prot_ABK36044.1_3552	0	AHA_3678	ABK36044.1	DNA-binding protein HU-alpha	56.12	1	0.999	4	4	4	7	7	7	0	0	0	12C(57.0214), 13M(15.9949), 1M(15.9949), 1Q(-17.0265), 22C(57.0214), 2M(15.9949), 8C(57.0214), 9M(15.9949)
lcl|CP000462.1_prot_ABK36111.1_434	0	AHA_0458	ABK36111.1	conserved hypothetical protein	20.09	1	0.999	3	3	3	7	7	7	0	0	0	5M(15.9949), 8M(15.9949)
lcl|CP000462.1_prot_ABK36203.1_2923	0	AHA_3001	ABK36203.1	succinate-semialdehyde dehydrogenase (NADP+)	12.94	1	0.999	5	5	5	7	7	7	0	0	0	1Q(-17.0265), 3M(15.9949)
lcl|CP000462.1_prot_ABK36210.1_3388	0	AHA_3496	ABK36210.1	YciI domain protein	62.24	1	0.999	3	3	3	7	7	7	0	0	0	12M(15.9949), 5M(15.9949)
lcl|CP000462.1_prot_ABK36285.1_514	0	AHA_0538	ABK36285.1	ATP-independent RNA helicase DbpA	16.38	1	0.999	4	4	4	7	7	7	0	0	0	14M(15.9949), 1E(-18.0106), 4C(57.0214), 4M(15.9949), 5C(57.0214), 6M(15.9949), 8C(57.0214)
lcl|CP000462.1_prot_ABK36452.1_855	ilvN	AHA_0889	ABK36452.1	acetolactate synthase, small subunit	46.34	1	0.999	6	6	6	7	7	7	0	0	0	11C(57.0214), 17C(57.0214), 9C(57.0214)
lcl|CP000462.1_prot_ABK36453.1_119	glyQ	AHA_0128	ABK36453.1	glycyl-tRNA synthetase, alpha subunit	18.24	1	0.999	4	4	4	7	7	7	0	0	0	3M(15.9949)
lcl|CP000462.1_prot_ABK36469.1_932	0	AHA_0967	ABK36469.1	HuvX protein	17.65	1	0.999	4	4	4	7	7	7	0	0	0
lcl|CP000462.1_prot_ABK36476.1_3793	0	AHA_3936	ABK36476.1	protein PmbA	17.23	1	0.999	6	6	6	7	7	7	0	0	0	10C(57.0214), 8M(15.9949)
lcl|CP000462.1_prot_ABK36492.1_2169	0	AHA_2227	ABK36492.1	methyltransferase	15.5	1	0.999	4	4	4	7	7	7	0	0	0	15C(57.0214)
lcl|CP000462.1_prot_ABK36693.1_292	rplW	AHA_0311	ABK36693.1	ribosomal protein L23	31	1	0.999	4	4	4	7	7	7	0	0	0
lcl|CP000462.1_prot_ABK36752.1_1217	0	AHA_1258	ABK36752.1	ROK family protein	22.33	1	0.999	5	5	5	7	7	7	0	0	0	1E(-18.0106), 1Q(-17.0265), 2M(15.9949), 3M(15.9949), 4M(15.9949), 5C(57.0214), 6M(15.9949), 7M(15.9949), 8M(15.9949)
lcl|CP000462.1_prot_ABK36951.1_1760	ribA	AHA_1807	ABK36951.1	GTP cyclohydrolase II	37.06	1	0.999	5	5	5	7	7	7	0	0	0	10C(57.0214), 12C(57.0214), 1Q(-17.0265), 20M(15.9949), 3M(15.9949), 4M(15.9949), 6C(57.0214), 6M(15.9949)
lcl|CP000462.1_prot_ABK37030.1_2918	0	AHA_2996	ABK37030.1	hypothetical protein	30.12	1	0.999	4	4	4	7	7	7	0	0	0	11M(15.9949), 13M(15.9949), 1Q(-17.0265)
lcl|CP000462.1_prot_ABK37094.1_4009	0	AHA_4168	ABK37094.1	UDP-N-acetyl-D-mannosamine dehydrogenase	12.44	1	0.999	5	5	5	7	7	7	0	0	0	15M(15.9949), 17M(15.9949), 1C(-17.0265), 1C(57.0214), 1E(-18.0106), 1M(15.9949), 2M(15.9949), 3M(15.9949), 4C(57.0214), 8M(15.9949), 9M(15.9949)
lcl|CP000462.1_prot_ABK37149.1_1624	0	AHA_1670	ABK37149.1	maltose/maltodextrin import ATP-binding protein MalK	14.02	1	0.999	4	4	4	7	7	7	0	0	0	7C(57.0214)
lcl|CP000462.1_prot_ABK37196.1_1535	0	AHA_1581	ABK37196.1	DNA-binding response regulator, LuxR family	27.83	1	0.999	6	6	6	7	7	7	0	0	0
lcl|CP000462.1_prot_ABK37440.1_1362	0	AHA_1405	ABK37440.1	tRNA and rRNA cytosine-C5-methylase	17.85	1	0.999	6	6	6	7	7	7	0	0	0
lcl|CP000462.1_prot_ABK37730.1_4042	ilvA	AHA_4201	ABK37730.1	threonine ammonia-lyase, biosynthetic	17.98	1	0.999	5	5	5	7	7	7	0	0	0
lcl|CP000462.1_prot_ABK37914.1_3325	0	AHA_3418	ABK37914.1	universal stress protein family	39.86	1	0.999	4	4	4	7	7	7	0	0	0	11M(15.9949), 1E(-18.0106), 6M(15.9949)
lcl|CP000462.1_prot_ABK37958.1_3795	0	AHA_3938	ABK37958.1	conserved hypothetical protein	6.91	1	0.999	5	5	5	7	7	7	0	0	0	4M(15.9949), 5C(57.0214)
lcl|CP000462.1_prot_ABK37995.1_2297	0	AHA_2356	ABK37995.1	adenine-specific methylase YfcB	14.79	1	0.999	4	4	4	7	7	7	0	0	0	1Q(-17.0265), 2M(15.9949), 4M(15.9949), 5M(15.9949), 7M(15.9949)
lcl|CP000462.1_prot_ABK38074.1_3099	pilQ	AHA_3190	ABK38074.1	type IV pilus secretin PilQ	11.87	1	0.999	5	5	5	7	7	7	0	0	0	4M(15.9949)
lcl|CP000462.1_prot_ABK38105.1_530	rnb	AHA_0554	ABK38105.1	exoribonuclease II	8.17	1	0.999	5	5	5	7	7	7	0	0	0	6M(15.9949)
lcl|CP000462.1_prot_ABK38107.1_1455	0	AHA_1499	ABK38107.1	hypothetical protein	31.12	1	0.999	5	5	5	7	7	7	0	0	0
lcl|CP000462.1_prot_ABK38191.1_2971	0	AHA_3051	ABK38191.1	bacterial leucyl aminopeptidase	15.23	1	0.999	4	4	4	7	7	7	0	0	0	2M(15.9949)
lcl|CP000462.1_prot_ABK38205.1_3217	glmM	AHA_3310	ABK38205.1	phosphoglucosamine mutase	8.11	1	0.999	3	3	3	7	7	7	0	0	0	18M(15.9949), 2M(15.9949), 9M(15.9949)
lcl|CP000462.1_prot_ABK38259.1_2983	0	AHA_3063	ABK38259.1	formate dehydrogenase	7.35	1	0.999	6	6	6	7	7	7	0	0	0	3M(15.9949), 4C(57.0214)
lcl|CP000462.1_prot_ABK38341.1_1365	pdxH	AHA_1408	ABK38341.1	pyridoxamine 5'-phosphate oxidase	18.87	1	0.999	3	3	3	7	7	7	0	0	0	1Q(-17.0265), 2M(15.9949)
lcl|CP000462.1_prot_ABK38546.1_4007	rfbF	AHA_4166	ABK38546.1	glucose-1-phosphate cytidylyltransferase	19.46	1	0.999	4	4	4	7	7	7	0	0	0
lcl|CP000462.1_prot_ABK38568.1_3502	msrB	AHA_3614	ABK38568.1	methionine-R-sulfoxide reductase	48.46	1	0.999	4	4	4	7	7	7	0	0	0	12C(57.0214)
lcl|CP000462.1_prot_ABK38656.1_3069	lolB	AHA_3151	ABK38656.1	outer membrane lipoprotein LolB	35.05	1	0.999	6	6	6	7	7	7	0	0	0
lcl|CP000462.1_prot_ABK38675.1_2138	hisG	AHA_2196	ABK38675.1	ATP phosphoribosyltransferase	19.46	1	0.999	4	4	4	7	7	7	0	0	0	8C(57.0214)
lcl|CP000462.1_prot_ABK38756.1_2939	thrB	AHA_3017	ABK38756.1	homoserine kinase	16.87	1	0.999	6	6	6	7	7	7	0	0	0	9C(57.0214)
lcl|CP000462.1_prot_ABK39003.1_856	0	AHA_0890	ABK39003.1	phosphate acetyltransferase	10.18	1	0.999	6	6	6	7	7	7	0	0	0
lcl|CP000462.1_prot_ABK39027.1_1900	0	AHA_1951	ABK39027.1	acetoacetyl-CoA reductase	22.76	1	0.999	5	5	5	7	7	7	0	0	0	17M(15.9949), 3C(57.0214)
lcl|CP000462.1_prot_ABK39119.1_1717	0	AHA_1763	ABK39119.1	GTP-binding protein EngA	13.83	1	0.999	6	6	6	7	7	7	0	0	0	1M(15.9949), 1Q(-17.0265), 3M(15.9949), 7M(15.9949)
lcl|CP000462.1_prot_ABK39147.1_1926	0	AHA_1977	ABK39147.1	electron transfer flavoprotein alpha-subunit	19.48	1	0.999	5	5	5	7	7	7	0	0	0	19C(57.0214)
lcl|CP000462.1_prot_ABK39172.1_2233	proQ	AHA_2292	ABK39172.1	ProP effector	25	1	0.999	4	4	4	7	7	7	0	0	0	9C(57.0214)
lcl|CP000462.1_prot_ABK39186.1_1713	ispG	AHA_1759	ABK39186.1	4-hydroxy-3-methylbut-2-en-1-yl diphosphate synthase	14.82	1	0.999	6	6	6	7	7	7	0	0	0
lcl|CP000462.1_prot_ABK39195.1_1660	mtnN-2	AHA_1706	ABK39195.1	MTA/SAH nucleosidase	18.7	1	0.999	4	4	4	7	7	7	0	0	0	10C(57.0214)
lcl|CP000462.1_prot_ABK39411.1_195	0	AHA_0214	ABK39411.1	alcohol dehydrogenase class III	11.73	1	0.999	4	4	4	7	7	7	0	0	0	1M(15.9949)
lcl|CP000462.1_prot_ABK39517.1_739	0	AHA_0768	ABK39517.1	AsmA protein	12.93	1	0.999	7	7	7	7	7	7	0	0	0
lcl|CP000462.1_prot_ABK39704.1_2302	0	AHA_2361	ABK39704.1	conserved hypothetical protein	37.12	1	0.999	4	4	4	7	7	7	0	0	0	1E(-18.0106), 1Q(-17.0265), 3M(15.9949), 4M(15.9949), 5C(57.0214), 6C(57.0214), 8M(15.9949)
lcl|CP000462.1_prot_ABK38049.1_1488	0	AHA_1532	ABK38049.1	flavodoxin	21.84	0.9991	0.999	2	2	2	7	7	7	0	0	0	1C(57.0214), 4C(57.0214), 5C(57.0214)
lcl|CP000462.1_prot_ABK39610.1_3431	0	AHA_3543	ABK39610.1	2-hydroxyglutaryl-CoA dehydratase, D-component	9.22	0.9991	0.999	2	2	2	7	7	7	0	0	0
lcl|CP000462.1_prot_ABK36104.1_1898	0	AHA_1949	ABK36104.1	YwnB	25.94	1	0.999	3	3	3	6	6	6	0	0	0	10M(15.9949), 2C(57.0214), 4C(57.0214), 4M(15.9949), 9M(15.9949)
lcl|CP000462.1_prot_ABK36315.1_1924	0	AHA_1975	ABK36315.1	electron transfer flavoprotein-ubiquinone oxidoreductase	8.41	1	0.999	3	3	3	6	6	6	0	0	0	8C(57.0214)
lcl|CP000462.1_prot_ABK36460.1_2098	0	AHA_2156	ABK36460.1	YaeQ	21.76	1	0.999	4	4	4	6	6	6	0	0	0
lcl|CP000462.1_prot_ABK36499.1_2857	0	AHA_2935	ABK36499.1	transporter	13.12	1	0.999	4	4	4	6	6	6	0	0	0	2C(57.0214)
lcl|CP000462.1_prot_ABK36563.1_226	0	AHA_0245	ABK36563.1	omega-amino acid--pyruvate aminotransferase	13.77	1	0.999	4	4	4	6	6	6	0	0	0
lcl|CP000462.1_prot_ABK36656.1_2177	udk	AHA_2235	ABK36656.1	uridine kinase	13.55	1	0.999	3	3	3	6	6	6	0	0	0	1M(15.9949), 9M(15.9949)
lcl|CP000462.1_prot_ABK36666.1_3094	rpe	AHA_3185	ABK36666.1	ribulose-phosphate 3-epimerase	17.41	1	0.999	4	4	4	6	6	6	0	0	0	11M(15.9949), 12M(15.9949), 14M(15.9949), 15M(15.9949), 1E(-18.0106), 2M(15.9949), 3C(57.0214), 8M(15.9949)
lcl|CP000462.1_prot_ABK36678.1_3620	0	AHA_3754	ABK36678.1	conserved hypothetical protein	27.22	1	0.999	6	6	6	6	6	6	0	0	0	10M(15.9949), 11M(15.9949), 12M(15.9949), 13M(15.9949), 15M(15.9949), 1E(-18.0106), 1M(15.9949), 1Q(-17.0265), 3M(15.9949), 4M(15.9949), 6M(15.9949)
lcl|CP000462.1_prot_ABK36704.1_746	0	AHA_0775	ABK36704.1	arylsulfatase	12.94	1	0.999	2	2	2	6	6	6	0	0	0
lcl|CP000462.1_prot_ABK36710.1_908	pdxA	AHA_0943	ABK36710.1	4-hydroxythreonine-4-phosphate dehydrogenase	15.11	1	0.999	3	3	3	6	6	6	0	0	0
lcl|CP000462.1_prot_ABK36766.1_275	0	AHA_0294	ABK36766.1	rhodanese domain protein	20.98	1	0.999	3	3	3	6	6	6	0	0	0	4M(15.9949)
lcl|CP000462.1_prot_ABK36846.1_2501	0	AHA_2573	ABK36846.1	microcin immunity protein	15.73	1	0.999	6	6	6	6	6	6	0	0	0	15M(15.9949), 1Q(-17.0265), 2M(15.9949), 3M(15.9949), 4M(15.9949)
lcl|CP000462.1_prot_ABK36865.1_3916	0	AHA_4073	ABK36865.1	ribosomal large subunit pseudouridine synthase D	15.95	1	0.999	4	4	4	6	6	6	0	0	0
lcl|CP000462.1_prot_ABK37185.1_821	0	AHA_0851	ABK37185.1	elastase	5.77	1	0.999	2	2	2	6	6	6	0	0	0
lcl|CP000462.1_prot_ABK37372.1_208	0	AHA_0227	ABK37372.1	conserved hypothetical protein	31.93	1	0.999	5	5	5	6	6	6	0	0	0
lcl|CP000462.1_prot_ABK37398.1_2515	0	AHA_2587	ABK37398.1	oligoendopeptidase F	10.63	1	0.999	5	5	5	6	6	6	0	0	0	3C(57.0214)
lcl|CP000462.1_prot_ABK37468.1_1545	moaB	AHA_1591	ABK37468.1	molybdenum cofactor biosynthesis protein B	32.74	1	0.999	4	4	4	6	6	6	0	0	0
lcl|CP000462.1_prot_ABK37645.1_2497	argA	AHA_2569	ABK37645.1	amino-acid N-acetyltransferase	9.73	1	0.999	4	4	4	6	6	6	0	0	0
lcl|CP000462.1_prot_ABK37782.1_2317	0	AHA_2376	ABK37782.1	RplA family protein	26.4	1	0.999	3	3	3	6	6	6	0	0	0	1Q(-17.0265)
lcl|CP000462.1_prot_ABK37800.1_2887	0	AHA_2965	ABK37800.1	hypothetical protein	14.5	1	0.999	3	3	3	6	6	6	0	0	0	10M(15.9949), 3M(15.9949), 6M(15.9949), 7C(57.0214), 8M(15.9949)
lcl|CP000462.1_prot_ABK37806.1_126	0	AHA_0135	ABK37806.1	ABC-type sugar transport system, periplasmic component	20.63	1	0.999	6	6	6	6	6	6	0	0	0
lcl|CP000462.1_prot_ABK37847.1_2275	nrdB	AHA_2334	ABK37847.1	ribonucleoside-diphosphate reductase, beta subunit	12.2	1	0.999	3	3	3	6	6	6	0	0	0
lcl|CP000462.1_prot_ABK37918.1_933	0	AHA_0968	ABK37918.1	HutZ protein	28.11	1	0.999	5	5	5	6	6	6	0	0	0	11M(15.9949), 6M(15.9949), 8C(57.0214), 9M(15.9949)
lcl|CP000462.1_prot_ABK37954.1_2759	flgG	AHA_2837	ABK37954.1	flagellar basal-body rod protein FlgG	12.6	1	0.999	2	2	2	6	6	6	0	0	0
lcl|CP000462.1_prot_ABK38070.1_2826	0	AHA_2904	ABK38070.1	mannose-1-phosphate guanylyltransferase/mannose-6-phosphate isomerase	9.03	1	0.999	4	4	4	6	6	6	0	0	0	1Q(-17.0265), 2C(57.0214), 6C(57.0214), 7M(15.9949)
lcl|CP000462.1_prot_ABK38163.1_1711	pilF	AHA_1757	ABK38163.1	type IV pilus biogenesis/stability protein PilW	20.91	1	0.999	4	4	4	6	6	6	0	0	0	10M(15.9949), 1Q(-17.0265), 2M(15.9949)
lcl|CP000462.1_prot_ABK38311.1_3807	uvrA	AHA_3955	ABK38311.1	excinuclease ABC, A subunit	7.75	1	0.999	5	5	5	6	6	6	0	0	0	11M(15.9949), 1Q(-17.0265), 2C(57.0214), 2M(15.9949), 4M(15.9949)
lcl|CP000462.1_prot_ABK38344.1_2267	infC	AHA_2326	ABK38344.1	translation initiation factor IF-3	26.67	1	0.999	3	3	3	6	6	6	0	0	0	12C(57.0214), 6M(15.9949)
lcl|CP000462.1_prot_ABK38355.1_3063	kdsA	AHA_3145	ABK38355.1	3-deoxy-8-phosphooctulonate synthase	13.03	1	0.9988	5	5	5	6	6	6	0	0	0
lcl|CP000462.1_prot_ABK38443.1_3396	0	AHA_3504	ABK38443.1	DNA replication protein, putative	14.44	1	0.999	3	3	3	6	6	6	0	0	0
lcl|CP000462.1_prot_ABK38578.1_4096	atpC	AHA_4261	ABK38578.1	ATP synthase F1, epsilon subunit	30.94	1	0.999	3	3	3	6	6	6	0	0	0	7M(15.9949)
lcl|CP000462.1_prot_ABK38638.1_709	0	AHA_0733	ABK38638.1	alkylhydroperoxidase AhpD core	22.37	1	0.999	3	3	3	6	6	6	0	0	0	3M(15.9949)
lcl|CP000462.1_prot_ABK38699.1_631	0	AHA_0655	ABK38699.1	arginine ABC transporter, ATP-binding protein	14.63	1	0.999	3	3	3	6	6	6	0	0	0	1Q(-17.0265)
lcl|CP000462.1_prot_ABK38700.1_3424	0	AHA_3536	ABK38700.1	poly(A) polymerase	11.42	1	0.999	5	5	5	6	6	6	0	0	0
lcl|CP000462.1_prot_ABK38748.1_990	0	AHA_1029	ABK38748.1	cysteine desulfurase family protein	13.98	1	0.999	4	4	4	6	6	6	0	0	0	1Q(-17.0265)
lcl|CP000462.1_prot_ABK38751.1_1745	0	AHA_1792	ABK38751.1	oxidoreductase, aldo/keto reductase family	16.05	1	0.999	5	5	5	6	6	6	0	0	0
lcl|CP000462.1_prot_ABK38787.1_227	mmsA-1	AHA_0246	ABK38787.1	methylmalonate-semialdehyde dehydrogenase	10.24	1	0.999	4	4	4	6	6	6	0	0	0
lcl|CP000462.1_prot_ABK38869.1_676	luxS	AHA_0700	ABK38869.1	S-Ribosylhomocysteinase (LuxS)	19.53	1	0.999	3	3	3	6	6	6	0	0	0
lcl|CP000462.1_prot_ABK38929.1_2697	uvrY	AHA_2774	ABK38929.1	response regulator UvrY	20.56	1	0.999	3	3	3	6	6	6	0	0	0
lcl|CP000462.1_prot_ABK39052.1_2946	rraA-1	AHA_3024	ABK39052.1	regulator of ribonuclease activity A	33.33	1	0.999	4	4	4	6	6	6	0	0	0
lcl|CP000462.1_prot_ABK39122.1_1803	0	AHA_1854	ABK39122.1	FolD bifunctional protein	19.16	1	0.999	4	4	4	6	6	6	0	0	0	19C(57.0214), 4C(57.0214)
lcl|CP000462.1_prot_ABK39159.1_3875	rplL	AHA_4029	ABK39159.1	ribosomal protein L7/L12	41.32	1	0.999	4	4	4	6	6	6	0	0	0	16C(57.0214), 1C(-17.0265), 1C(57.0214), 1M(15.9949), 1Q(-17.0265), 2M(15.9949), 3M(15.9949), 6C(57.0214)
lcl|CP000462.1_prot_ABK39169.1_2929	0	AHA_3007	ABK39169.1	fkbp-type peptidyl-prolyl cis-trans isomerase fkpa	41.67	1	0.999	4	4	4	6	6	6	0	0	0	14C(57.0214), 7C(57.0214)
lcl|CP000462.1_prot_ABK39196.1_2096	fadJ	AHA_2154	ABK39196.1	fatty oxidation complex, alpha subunit FadJ	6.01	1	0.999	4	4	4	6	6	6	0	0	0	9M(15.9949)
lcl|CP000462.1_prot_ABK39278.1_2623	0	AHA_2697	ABK39278.1	structural toxin protein RtxA	3.99	1	0.999	3	3	3	6	6	6	0	0	0
lcl|CP000462.1_prot_ABK39305.1_2880	xth	AHA_2958	ABK39305.1	exodeoxyribonuclease III	24.25	1	0.999	6	6	6	6	6	6	0	0	0	1Q(-17.0265), 2C(57.0214), 9C(57.0214)
lcl|CP000462.1_prot_ABK39483.1_1515	0	AHA_1561	ABK39483.1	HTH-type transcriptional regulator GalR	19.28	1	0.999	4	4	4	6	6	6	0	0	0	6M(15.9949)
lcl|CP000462.1_prot_ABK39670.1_1148	accA	AHA_1189	ABK39670.1	acetyl-CoA carboxylase, carboxyl transferase, alpha subunit	18.6	1	0.999	4	4	4	6	6	6	0	0	0	12M(15.9949), 1E(-18.0106), 4C(57.0214), 5M(15.9949), 6M(15.9949), 7M(15.9949), 9C(57.0214)
lcl|CP000462.1_prot_ABK39696.1_2809	0	AHA_2887	ABK39696.1	alanine dehydrogenase/pyridine nucleotide transhydrogenase domain protein	19.41	1	0.999	5	5	5	6	6	6	0	0	0
lcl|CP000462.1_prot_ABK39827.1_2344	0	AHA_2411	ABK39827.1	conserved hypothetical protein	9.96	1	0.999	3	3	3	6	6	6	0	0	0	12C(57.0214)
lcl|CP000462.1_prot_ABK39828.1_3082	0	AHA_3173	ABK39828.1	hypothetical protein	10.23	1	0.999	4	4	4	6	6	6	0	0	0	1Q(-17.0265), 5C(57.0214)
lcl|CP000462.1_prot_ABK39863.1_542	hslO	AHA_0566	ABK39863.1	33 kDa chaperonin HslO	11.53	1	0.999	3	3	3	6	6	6	0	0	0	3M(15.9949)
lcl|CP000462.1_prot_ABK39879.1_4005	rfbC-2	AHA_4164	ABK39879.1	dTDP-4-dehydrorhamnose 3,5-epimerase	27.81	1	0.999	4	4	4	6	6	6	0	0	0	1Q(-17.0265), 2C(57.0214)
lcl|CP000462.1_prot_ABK39920.1_3011	0	AHA_3093	ABK39920.1	peptide ABC transporter, periplasmic peptide-binding protein	10.52	1	0.999	4	4	4	6	6	6	0	0	0	2C(57.0214), 4M(15.9949)
lcl|CP000462.1_prot_ABK37395.1_1600	0	AHA_1646	ABK37395.1	glyoxalase/dioxygenase superfamily protein	32.5	0.9991	0.999	2	2	2	6	6	6	0	0	0	1M(15.9949)
lcl|CP000462.1_prot_ABK35972.1_2128	0	AHA_2186	ABK35972.1	histidine biosynthesis bifunctional protein hisIE	13.27	1	0.999	3	3	3	5	5	5	0	0	0
lcl|CP000462.1_prot_ABK36006.1_2354	0	AHA_2421	ABK36006.1	poly-beta-hydroxybutyrate polymerase	8.25	1	0.999	4	4	4	5	5	5	0	0	0	1Q(-17.0265)
lcl|CP000462.1_prot_ABK36047.1_1127	ptsG	AHA_1168	ABK36047.1	PTS system, glucose-specific IIBC component	10.29	1	0.999	4	4	4	5	5	5	0	0	0	1Q(-17.0265)
lcl|CP000462.1_prot_ABK36121.1_1425	0	AHA_1469	ABK36121.1	conserved hypothetical protein	24.34	1	0.999	3	3	3	5	5	5	0	0	0	9C(57.0214)
lcl|CP000462.1_prot_ABK36225.1_1842	0	AHA_1893	ABK36225.1	long-chain acyl-CoA synthetase	10.11	1	0.999	5	5	5	5	5	5	0	0	0
lcl|CP000462.1_prot_ABK36313.1_872	0	AHA_0906	ABK36313.1	deoxyguanosinetriphosphate triphosphohydrolase	15.96	1	0.999	5	5	5	5	5	5	0	0	0	1Q(-17.0265), 4M(15.9949), 6C(57.0214)
lcl|CP000462.1_prot_ABK36466.1_2352	0	AHA_2419	ABK36466.1	conserved hypothetical protein	27.81	1	0.999	3	3	3	5	5	5	0	0	0
lcl|CP000462.1_prot_ABK36538.1_2751	ppk	AHA_2829	ABK36538.1	polyphosphate kinase	5.08	1	0.9989	3	3	3	5	5	5	0	0	0	1E(-18.0106)
lcl|CP000462.1_prot_ABK36561.1_2277	mltA	AHA_2336	ABK36561.1	membrane-bound lytic murein transglycosylase A	12.27	1	0.999	4	4	4	5	5	5	0	0	0
lcl|CP000462.1_prot_ABK36562.1_2215	0	AHA_2274	ABK36562.1	PhaF	17.71	1	0.999	3	3	3	5	5	5	0	0	0	10M(15.9949), 1M(15.9949), 1Q(-17.0265), 5M(15.9949), 6C(57.0214), 8C(57.0214)
lcl|CP000462.1_prot_ABK36968.1_1188	ligA	AHA_1229	ABK36968.1	DNA ligase, NAD-dependent	9.43	1	0.999	5	5	5	5	5	5	0	0	0
lcl|CP000462.1_prot_ABK36971.1_164	0	AHA_0177	ABK36971.1	conserved hypothetical protein	22.12	1	0.9987	3	3	3	5	5	5	0	0	0	12C(57.0214), 12M(15.9949), 13C(57.0214), 17C(57.0214), 18C(57.0214), 1E(-18.0106), 1M(15.9949), 1Q(-17.0265), 2M(15.9949), 3M(15.9949), 7M(15.9949), 8C(57.0214)
lcl|CP000462.1_prot_ABK37038.1_953	0	AHA_0988	ABK37038.1	undecaprenyl phosphate-alpha-4-amino-4-deoxy-L-arabinose arabinosyl transferase	8.04	1	0.999	3	3	3	5	5	5	0	0	0	13C(57.0214), 16C(57.0214)
lcl|CP000462.1_prot_ABK37076.1_3489	0	AHA_3601	ABK37076.1	isopenicillin N synthase	15.05	1	0.999	3	3	3	5	5	5	0	0	0	1Q(-17.0265)
lcl|CP000462.1_prot_ABK37087.1_485	0	AHA_0509	ABK37087.1	thioesterase family protein	30.53	1	0.999	3	3	3	5	5	5	0	0	0	20C(57.0214), 3C(57.0214)
lcl|CP000462.1_prot_ABK37152.1_2216	0	AHA_2275	ABK37152.1	AcrA1	8.01	1	0.999	4	4	4	5	5	5	0	0	0	8C(57.0214)
lcl|CP000462.1_prot_ABK37164.1_592	0	AHA_0616	ABK37164.1	conserved hypothetical protein	9.17	1	0.999	3	3	3	5	5	5	0	0	0
lcl|CP000462.1_prot_ABK37187.1_3777	0	AHA_3920	ABK37187.1	conserved hypothetical protein	20.49	1	0.999	4	4	4	5	5	5	0	0	0	1Q(-17.0265), 6M(15.9949)
lcl|CP000462.1_prot_ABK37289.1_2609	0	AHA_2683	ABK37289.1	erythronate-4-phosphate dehydrogenase	10.64	1	0.999	3	3	3	5	5	5	0	0	0	1Q(-17.0265)
lcl|CP000462.1_prot_ABK37330.1_651	thyA	AHA_0675	ABK37330.1	thymidylate synthase	20.08	1	0.999	4	4	4	5	5	5	0	0	0
lcl|CP000462.1_prot_ABK37351.1_1070	0	AHA_1110	ABK37351.1	DPS family protein	34.19	1	0.999	3	3	3	5	5	5	0	0	0	5C(57.0214)
lcl|CP000462.1_prot_ABK37439.1_3879	nusG	AHA_4033	ABK37439.1	transcription termination/antitermination factor NusG	22.4	1	0.999	3	3	3	5	5	5	0	0	0
lcl|CP000462.1_prot_ABK37516.1_3025	0	AHA_3107	ABK37516.1	oxidoreductase, short-chain dehydrogenase/reductase family	25.1	1	0.999	4	4	4	5	5	5	0	0	0	1C(-17.0265), 1C(57.0214), 2M(15.9949), 4M(15.9949), 5M(15.9949), 9M(15.9949)
lcl|CP000462.1_prot_ABK37528.1_105	0	AHA_0114	ABK37528.1	ribose operon repressor	15.27	1	0.999	4	4	4	5	5	5	0	0	0
lcl|CP000462.1_prot_ABK37535.1_1109	0	AHA_1150	ABK37535.1	methyltransferase	11.54	1	0.999	4	4	4	5	5	5	0	0	0
lcl|CP000462.1_prot_ABK37859.1_66	purE-1	AHA_0070	ABK37859.1	phosphoribosylaminoimidazole carboxylase, catalytic subunit	20.71	1	0.999	3	3	3	5	5	5	0	0	0
lcl|CP000462.1_prot_ABK37864.1_2630	0	AHA_2704	ABK37864.1	glutamate synthase	11.46	1	0.998	4	4	4	5	5	5	0	0	0	10C(57.0214), 13M(15.9949), 23M(15.9949), 3C(57.0214), 5C(57.0214), 6C(57.0214)
lcl|CP000462.1_prot_ABK37885.1_1014	0	AHA_1053	ABK37885.1	putative outermembrane porin	11.23	1	0.999	4	4	4	5	5	5	0	0	0	10M(15.9949), 1Q(-17.0265), 3M(15.9949), 5M(15.9949), 8M(15.9949), 9M(15.9949)
lcl|CP000462.1_prot_ABK37921.1_4079	0	AHA_4239	ABK37921.1	cysteine desulfurase	7.39	1	0.999	2	2	2	5	5	5	0	0	0	15C(57.0214), 1C(-17.0265), 1M(15.9949), 2M(15.9949), 6M(15.9949), 8M(15.9949)
lcl|CP000462.1_prot_ABK38022.1_1895	0	AHA_1946	ABK38022.1	peptidase, M16B family	5.41	1	0.999	3	3	3	5	5	5	0	0	0
lcl|CP000462.1_prot_ABK38050.1_1342	cheA-2	AHA_1385	ABK38050.1	chemotaxis protein CheA	7.55	1	0.999	4	4	4	5	5	5	0	0	0
lcl|CP000462.1_prot_ABK38051.1_1814	0	AHA_1865	ABK38051.1	FtsK/SpoIIIE family protein	4.64	1	0.9989	4	4	4	5	5	5	0	0	0	10M(15.9949), 1Q(-17.0265), 2M(15.9949), 5C(57.0214)
lcl|CP000462.1_prot_ABK38056.1_162	0	AHA_0175	ABK38056.1	putative quinone oxidoreductase, YhdH/YhfP family	12.27	1	0.999	3	3	3	5	5	5	0	0	0	3C(57.0214)
lcl|CP000462.1_prot_ABK38104.1_2026	0	AHA_2078	ABK38104.1	isovaleryl-CoA dehydrogenase 2	15.18	1	0.999	4	4	4	5	5	5	0	0	0	7C(57.0214)
lcl|CP000462.1_prot_ABK38118.1_2254	rbsK	AHA_2313	ABK38118.1	ribokinase	14.84	1	0.999	4	4	4	5	5	5	0	0	0	3M(15.9949), 5M(15.9949)
lcl|CP000462.1_prot_ABK38248.1_2745	0	AHA_2823	ABK38248.1	conserved hypothetical protein	15.02	1	0.999	3	3	3	5	5	5	0	0	0
lcl|CP000462.1_prot_ABK38293.1_3746	murE	AHA_3889	ABK38293.1	UDP-N-acetylmuramoylalanyl-D-glutamate--2,6-diaminopimelate ligase	12.35	1	0.999	4	4	4	5	5	5	0	0	0
lcl|CP000462.1_prot_ABK38299.1_4002	0	AHA_4161	ABK38299.1	cephalosporin hydroxylase superfamily	16.22	1	0.999	4	4	4	5	5	5	0	0	0	1Q(-17.0265), 8C(57.0214)
lcl|CP000462.1_prot_ABK38302.1_675	0	AHA_0699	ABK38302.1	transcriptional regulatory protein	14.02	1	0.999	3	3	3	5	5	5	0	0	0	14C(57.0214), 19C(57.0214), 1M(15.9949), 2M(15.9949), 3M(15.9949), 5C(57.0214), 6M(15.9949)
lcl|CP000462.1_prot_ABK38354.1_2313	0	AHA_2372	ABK38354.1	ThiJ/pfpI family protein	22.17	1	0.999	3	3	3	5	5	5	0	0	0	22C(57.0214)
lcl|CP000462.1_prot_ABK38386.1_440	glpX	AHA_0464	ABK38386.1	fructose-1,6-bisphosphatase, class II	15.77	1	0.999	4	4	4	5	5	5	0	0	0	5M(15.9949), 8C(57.0214)
lcl|CP000462.1_prot_ABK38414.1_1813	lrp	AHA_1864	ABK38414.1	leucine responsive regulatory protein	26.38	1	0.999	5	5	5	5	5	5	0	0	0
lcl|CP000462.1_prot_ABK38448.1_3788	0	AHA_3931	ABK38448.1	Mce family protein	18.4	1	0.999	3	3	3	5	5	5	0	0	0	1Q(-17.0265)
lcl|CP000462.1_prot_ABK38477.1_2173	0	AHA_2231	ABK38477.1	putative glutathione S-transferase protein	14.69	1	0.999	3	3	3	5	5	5	0	0	0
lcl|CP000462.1_prot_ABK38633.1_3184	0	AHA_3275	ABK38633.1	flavodoxin	24.42	1	0.999	3	3	3	5	5	5	0	0	0
lcl|CP000462.1_prot_ABK38817.1_1227	0	AHA_1268	ABK38817.1	peroxiredoxin	27.39	1	0.999	3	3	3	5	5	5	0	0	0	10M(15.9949), 16C(57.0214), 19C(57.0214), 1M(15.9949), 3C(57.0214), 5C(57.0214), 7M(15.9949)
lcl|CP000462.1_prot_ABK38980.1_1963	0	AHA_2014	ABK38980.1	DNA-binding protein HU-beta	41.11	1	0.999	3	3	3	5	5	5	0	0	0	11C(57.0214), 1Q(-17.0265), 5C(57.0214)
lcl|CP000462.1_prot_ABK39144.1_3073	pth	AHA_3156	ABK39144.1	peptidyl-tRNA hydrolase	25.76	1	0.999	4	4	4	5	5	5	0	0	0
lcl|CP000462.1_prot_ABK39184.1_4006	rfbG	AHA_4165	ABK39184.1	CDP-glucose 4,6-dehydratase	20	1	0.9989	4	4	4	5	5	5	0	0	0	11M(15.9949), 1Q(-17.0265)
lcl|CP000462.1_prot_ABK39284.1_3804	0	AHA_3952	ABK39284.1	methyl-accepting chemotaxis protein	6.83	1	0.9986	4	3	3	8	5	5	0	0	0	11M(15.9949), 2C(57.0214)
lcl|CP000462.1_prot_ABK39296.1_1057	0	AHA_1097	ABK39296.1	conserved hypothetical protein	17.03	1	0.999	3	3	3	5	5	5	0	0	0	13M(15.9949)
lcl|CP000462.1_prot_ABK39298.1_2832	0	AHA_2910	ABK39298.1	AcrB protein	4.48	1	0.999	4	4	4	5	5	5	0	0	0	1M(15.9949)
lcl|CP000462.1_prot_ABK39461.1_557	tyrS-1	AHA_0581	ABK39461.1	tyrosyl-tRNA synthetase	11.61	1	0.999	3	3	3	5	5	5	0	0	0
lcl|CP000462.1_prot_ABK39487.1_641	ffh	AHA_0665	ABK39487.1	signal recognition particle protein	8.73	1	0.999	4	4	4	5	5	5	0	0	0	9M(15.9949)
lcl|CP000462.1_prot_ABK39549.1_2555	0	AHA_2628	ABK39549.1	arginine/ornithine antiporter	8.35	1	0.999	2	2	2	5	5	5	0	0	0	1Q(-17.0265)
lcl|CP000462.1_prot_ABK39567.1_3028	0	AHA_3110	ABK39567.1	putative aminotransferase B	13.76	1	0.999	4	4	4	5	5	5	0	0	0	13C(57.0214), 16C(57.0214), 1Q(-17.0265), 6M(15.9949)
lcl|CP000462.1_prot_ABK39725.1_224	0	AHA_0243	ABK39725.1	putative aldehyde dehydrogenase	10.44	1	0.999	3	3	3	5	5	5	0	0	0	6C(57.0214)
lcl|CP000462.1_prot_ABK39830.1_2058	ribE-1	AHA_2116	ABK39830.1	riboflavin synthase, alpha subunit	29.27	1	0.999	4	4	4	5	5	5	0	0	0	12C(57.0214), 5C(57.0214), 9C(57.0214)
sp|P01008|ANT3_HUMAN	#N/A	#N/A	#N/A	#N/A	7.33	1	0.999	4	4	4	5	5	5	0	0	0	8M(15.9949)
lcl|CP000462.1_prot_ABK36645.1_299	rpsQ	AHA_0318	ABK36645.1	ribosomal protein S17	35.37	0.9999	0.999	3	3	3	5	5	5	0	0	0	11M(15.9949), 21C(57.0214), 3M(15.9949), 5C(57.0214)
lcl|CP000462.1_prot_ABK39292.1_3057	agcS-2	AHA_3139	ABK39292.1	amino acid carrier protein	7.5	0.9996	0.999	3	3	3	5	5	5	0	0	0
lcl|CP000462.1_prot_ABK36021.1_3471	putP	AHA_3583	ABK36021.1	sodium/proline symporter	4.36	0.9991	0.999	2	2	2	5	5	5	0	0	0	10M(15.9949), 11M(15.9949), 14M(15.9949), 15M(15.9949), 17M(15.9949), 1E(-18.0106), 1M(15.9949), 1Q(-17.0265), 5C(57.0214), 5M(15.9949), 6M(15.9949), 7M(15.9949), 9M(15.9949)
lcl|CP000462.1_prot_ABK36603.1_1354	ccmE	AHA_1397	ABK36603.1	cytochrome c-type biogenesis protein CcmE	14.72	0.9991	0.999	2	2	2	5	5	5	0	0	0	9C(57.0214)
lcl|CP000462.1_prot_ABK38389.1_3405	0	AHA_3517	ABK38389.1	HesB family protein	16.42	0.9991	0.999	2	2	2	5	5	5	0	0	0	1Q(-17.0265), 3C(57.0214), 9M(15.9949)
lcl|CP000462.1_prot_ABK39782.1_51	0	AHA_0055	ABK39782.1	conserved hypothetical protein	7.34	0.9991	0.999	2	2	2	5	5	5	0	0	0	4M(15.9949), 5M(15.9949)
lcl|CP000462.1_prot_ABK38231.1_901	0	AHA_0936	ABK38231.1	hypothetical protein	16.38	0.999	0.999	2	2	2	5	5	5	0	0	0	1M(15.9949)
lcl|CP000462.1_prot_ABK36772.1_3519	cydB-2	AHA_3645	ABK36772.1	cytochrome d ubiquinol oxidase, subunit II	5.56	0.9988	0.999	2	2	2	5	5	5	0	0	0
lcl|CP000462.1_prot_ABK37812.1_3358	0	AHA_3464	ABK37812.1	conserved hypothetical protein	23.48	0.9977	0.999	2	2	2	5	5	5	0	0	0	10M(15.9949)
lcl|CP000462.1_prot_ABK39901.1_353	hutI	AHA_0377	ABK39901.1	imidazolonepropionase	4.61	0.9707	0.999	2	2	2	5	5	5	0	0	0	11M(15.9949), 1Q(-17.0265), 2C(57.0214)
lcl|CP000462.1_prot_ABK36265.1_139	ilvY	AHA_0151	ABK36265.1	transcriptional regulator IlvY	4.71	0.8103	0.9894	2	2	2	5	5	5	0	0	0	12M(15.9949), 2M(15.9949), 9M(15.9949)
lcl|CP000462.1_prot_ABK35826.1_1318	0	AHA_1361	ABK35826.1	conserved hypothetical protein	9.05	1	0.999	3	3	3	4	4	4	0	0	0	11C(57.0214)
lcl|CP000462.1_prot_ABK35994.1_3275	prfB	AHA_3368	ABK35994.1	peptide chain release factor 2 (programmed frameshift)	10.14	1	0.999	4	3	3	6	4	4	0	0	0
lcl|CP000462.1_prot_ABK36045.1_3331	gpt	AHA_3424	ABK36045.1	xanthine-guanine phosphoribosyltransferase	32.9	1	0.999	3	3	3	4	4	4	0	0	0	10C(57.0214), 10M(15.9949), 11C(57.0214), 11M(15.9949), 14M(15.9949), 15M(15.9949), 16M(15.9949), 1M(15.9949), 4M(15.9949), 5M(15.9949), 6M(15.9949), 7M(15.9949), 8M(15.9949), 9C(57.0214)
lcl|CP000462.1_prot_ABK36061.1_804	0	AHA_0833	ABK36061.1	GatB/YqeY domain protein	24.49	1	0.999	3	3	3	4	4	4	0	0	0	1Q(-17.0265), 23M(15.9949), 6M(15.9949), 7M(15.9949)
lcl|CP000462.1_prot_ABK36144.1_2386	0	AHA_2454	ABK36144.1	TctA protein	5.69	1	0.999	3	3	3	4	4	4	0	0	0	1Q(-17.0265), 3C(57.0214), 4M(15.9949)
lcl|CP000462.1_prot_ABK36314.1_1131	map	AHA_1172	ABK36314.1	methionine aminopeptidase, type I	9.92	1	0.999	3	3	3	4	4	4	0	0	0	10M(15.9949), 4M(15.9949), 6C(57.0214), 9M(15.9949)
lcl|CP000462.1_prot_ABK36324.1_3351	0	AHA_3449	ABK36324.1	opacity-associated protein A	18.92	1	0.999	4	4	4	4	4	4	0	0	0
lcl|CP000462.1_prot_ABK36408.1_3330	0	AHA_3423	ABK36408.1	esterase YafA	9	1	0.999	4	4	4	4	4	4	0	0	0	17M(15.9949), 6C(57.0214), 6M(15.9949), 8C(57.0214), 8M(15.9949)
lcl|CP000462.1_prot_ABK36493.1_2364	0	AHA_2431	ABK36493.1	maltodextrin phosphorylase	4.25	1	0.999	3	3	3	4	4	4	0	0	0
lcl|CP000462.1_prot_ABK36577.1_1472	0	AHA_1516	ABK36577.1	gonadoliberin III-related protein	8.59	1	0.999	3	3	3	4	4	4	0	0	0
lcl|CP000462.1_prot_ABK36767.1_499	0	AHA_0523	ABK36767.1	fimbrial protein	13.66	1	0.999	4	4	4	4	4	4	0	0	0	5C(57.0214)
lcl|CP000462.1_prot_ABK36868.1_3660	0	AHA_3794	ABK36868.1	conserved hypothetical protein	14.81	1	0.999	3	3	3	4	4	4	0	0	0
lcl|CP000462.1_prot_ABK36940.1_806	0	AHA_0835	ABK36940.1	RNA polymerase sigma factor RpoD	6.47	1	0.999	3	3	3	4	4	4	0	0	0	13M(15.9949), 16C(57.0214), 1M(15.9949), 3M(15.9949), 5M(15.9949), 7M(15.9949)
lcl|CP000462.1_prot_ABK36969.1_1939	0	AHA_1990	ABK36969.1	GMP synthase (glutamine-hydrolyzing)	10.21	1	0.999	4	4	4	4	4	4	0	0	0	2M(15.9949)
lcl|CP000462.1_prot_ABK37045.1_3685	treP	AHA_3824	ABK37045.1	pts system, trehalose-specific iibc component	6.52	1	0.999	3	3	3	4	4	4	0	0	0	11M(15.9949), 14M(15.9949), 16C(57.0214), 16M(15.9949), 19C(57.0214), 2C(57.0214), 4C(57.0214), 4M(15.9949), 5M(15.9949), 6M(15.9949), 9C(57.0214)
lcl|CP000462.1_prot_ABK37096.1_123	0	AHA_0132	ABK37096.1	endoribonuclease L-PSP	37.39	1	0.999	3	3	3	4	4	4	0	0	0	19M(15.9949), 1M(15.9949), 22C(57.0214), 5M(15.9949), 6M(15.9949), 7M(15.9949), 8M(15.9949), 9C(57.0214)
lcl|CP000462.1_prot_ABK37272.1_1812	trxB	AHA_1863	ABK37272.1	thioredoxin-disulfide reductase	13.99	1	0.999	3	3	3	4	4	4	0	0	0	13C(57.0214), 1M(15.9949), 1Q(-17.0265), 8C(57.0214)
lcl|CP000462.1_prot_ABK37410.1_93	0	AHA_0102	ABK37410.1	NAD(P)H-flavin reductase (FMN reductase)	14.22	1	0.999	2	2	2	4	4	4	0	0	0
lcl|CP000462.1_prot_ABK37558.1_848	leuA-1	AHA_0882	ABK37558.1	2-isopropylmalate synthase	10.31	1	0.999	4	4	4	4	4	4	0	0	0	18M(15.9949), 1E(-18.0106), 1Q(-17.0265)
lcl|CP000462.1_prot_ABK37561.1_3447	0	AHA_3559	ABK37561.1	conserved hypothetical protein	37.74	1	0.999	4	4	4	4	4	4	0	0	0
lcl|CP000462.1_prot_ABK37567.1_2045	0	AHA_2097	ABK37567.1	endonuclease IV	8.9	1	0.999	2	2	2	4	4	4	0	0	0	11C(57.0214), 1Q(-17.0265), 2C(57.0214), 2M(15.9949), 3M(15.9949), 5M(15.9949), 8C(57.0214)
lcl|CP000462.1_prot_ABK37684.1_744	0	AHA_0773	ABK37684.1	methyl-accepting chemotaxis protein	12.98	1	0.999	4	4	4	4	4	4	0	0	0	3M(15.9949), 8C(57.0214), 9M(15.9949)
lcl|CP000462.1_prot_ABK37724.1_1339	fliA	AHA_1382	ABK37724.1	RNA polymerase sigma factor for flagellar operon	15.9	1	0.999	3	3	3	4	4	4	0	0	0	7M(15.9949)
lcl|CP000462.1_prot_ABK37814.1_2677	0	AHA_2751	ABK37814.1	conserved hypothetical protein	25.81	1	0.999	4	4	4	4	4	4	0	0	0
lcl|CP000462.1_prot_ABK37909.1_3150	miaB	AHA_3241	ABK37909.1	tRNA-I(6)A37 thiotransferase enzyme MiaB	9.85	1	0.999	4	4	4	4	4	4	0	0	0	1Q(-17.0265)
lcl|CP000462.1_prot_ABK37917.1_2975	0	AHA_3055	ABK37917.1	6-phosphogluconolactonase	13.43	1	0.999	3	3	3	4	4	4	0	0	0	13C(57.0214), 4C(57.0214), 5M(15.9949)
lcl|CP000462.1_prot_ABK37964.1_439	0	AHA_0463	ABK37964.1	hypothetical outer membrane protein	12.13	1	0.999	4	4	4	4	4	4	0	0	0	19M(15.9949), 1Q(-17.0265)
lcl|CP000462.1_prot_ABK38003.1_3858	0	AHA_4006	ABK38003.1	PTS-dependent dihydroxyacetone kinase, phosphotransferase subunit DhaM	19.75	1	0.999	3	3	3	4	4	4	0	0	0	1Q(-17.0265), 2M(15.9949), 5M(15.9949), 6M(15.9949)
lcl|CP000462.1_prot_ABK38128.1_2206	prpB	AHA_2265	ABK38128.1	methylisocitrate lyase	9.83	1	0.999	2	2	2	4	4	4	0	0	0
lcl|CP000462.1_prot_ABK38254.1_1556	0	AHA_1602	ABK38254.1	methyl-accepting chemotaxis protein	11.25	1	0.999	5	4	4	7	4	4	0	0	0	10M(15.9949), 13M(15.9949), 1C(-17.0265), 1E(-18.0106), 5M(15.9949), 9M(15.9949)
lcl|CP000462.1_prot_ABK38314.1_898	0	AHA_0932	ABK38314.1	GTP-binding protein Obg/CgtA	13.5	1	0.999	4	4	4	4	4	4	0	0	0	8C(57.0214), 9C(57.0214)
lcl|CP000462.1_prot_ABK38397.1_4052	0	AHA_4211	ABK38397.1	pyrazinamidase/nicotinamidase	19.91	1	0.999	3	3	3	4	4	4	0	0	0
lcl|CP000462.1_prot_ABK38554.1_2940	0	AHA_3018	ABK38554.1	bifunctional aspartokinase/homoserine dehydrogenase I (AKI-HDI)	3.91	1	0.999	3	3	3	4	4	4	0	0	0	10C(57.0214), 16C(57.0214)
lcl|CP000462.1_prot_ABK38773.1_4031	0	AHA_4190	ABK38773.1	hypothetical protein	14.47	1	0.999	4	4	4	4	4	4	0	0	0	1Q(-17.0265), 3C(57.0214)
lcl|CP000462.1_prot_ABK38912.1_3999	0	AHA_4158	ABK38912.1	hypothetical protein	20.44	1	0.999	4	4	4	4	4	4	0	0	0
lcl|CP000462.1_prot_ABK38940.1_1580	0	AHA_1626	ABK38940.1	NADP-specific glutamate dehydrogenase	10.27	1	0.999	3	3	3	4	4	4	0	0	0	11M(15.9949), 5C(57.0214)
lcl|CP000462.1_prot_ABK38981.1_3118	0	AHA_3209	ABK38981.1	fumarate reductase iron-sulfur protein	15.16	1	0.999	3	3	3	4	4	4	0	0	0
lcl|CP000462.1_prot_ABK39086.1_3155	0	AHA_3246	ABK39086.1	conserved hypothetical protein	30.25	1	0.999	4	4	4	4	4	4	0	0	0	5M(15.9949), 6M(15.9949)
lcl|CP000462.1_prot_ABK39322.1_354	hutG	AHA_0378	ABK39322.1	formimidoylglutamase	14.01	1	0.999	3	3	3	4	4	4	0	0	0	1M(15.9949)
lcl|CP000462.1_prot_ABK39326.1_3230	0	AHA_3323	ABK39326.1	dipeptide transport system permease protein DppB	12.04	1	0.999	3	3	3	4	4	4	0	0	0	3M(15.9949), 5M(15.9949)
lcl|CP000462.1_prot_ABK39367.1_3882	coaA	AHA_4039	ABK39367.1	pantothenate kinase	15.38	1	0.999	3	3	3	4	4	4	0	0	0	11C(57.0214), 1M(15.9949), 2M(15.9949), 5C(57.0214), 5M(15.9949), 6M(15.9949), 8M(15.9949), 9M(15.9949)
lcl|CP000462.1_prot_ABK39468.1_2080	sdaA-2	AHA_2138	ABK39468.1	L-serine ammonia-lyase	7.39	1	0.999	3	3	3	4	4	4	0	0	0
lcl|CP000462.1_prot_ABK39647.1_1994	0	AHA_2046	ABK39647.1	conserved hypothetical protein	14.69	1	0.999	4	4	4	4	4	4	0	0	0	18M(15.9949), 1M(15.9949), 21M(15.9949), 3C(57.0214), 3M(15.9949), 5M(15.9949), 6C(57.0214), 6M(15.9949), 8M(15.9949), 9M(15.9949)
lcl|CP000462.1_prot_ABK39707.1_4032	trmA	AHA_4191	ABK39707.1	tRNA (uracil-5-)-methyltransferase	9.28	1	0.999	3	3	3	4	4	4	0	0	0	1Q(-17.0265)
lcl|CP000462.1_prot_ABK39821.1_693	0	AHA_0717	ABK39821.1	quinone oxidoreductase	12.62	1	0.999	3	3	3	4	4	4	0	0	0	4C(57.0214)
lcl|CP000462.1_prot_ABK37852.1_2194	acpP	AHA_2252	ABK37852.1	acyl carrier protein	32.05	0.9998	0.999	2	2	2	4	4	4	0	0	0	7C(57.0214)
lcl|CP000462.1_prot_ABK39520.1_1449	htpX	AHA_1493	ABK39520.1	M48B family peptidase HtpX	12.76	0.9996	0.999	3	3	3	4	4	4	0	0	0
lcl|CP000462.1_prot_ABK37383.1_3418	mrcB	AHA_3530	ABK37383.1	penicillin-binding protein 1B	4.79	0.9994	0.999	3	3	3	4	4	4	0	0	0
lcl|CP000462.1_prot_ABK37646.1_897	rpmA	AHA_0931	ABK37646.1	ribosomal protein L27	25.88	0.9994	0.999	2	2	2	4	4	4	0	0	0
lcl|CP000462.1_prot_ABK38942.1_2547	0	AHA_2620	ABK38942.1	CstA protein	9.09	0.9994	0.999	3	3	3	4	4	4	0	0	0	17M(15.9949), 2C(57.0214), 5M(15.9949)
lcl|CP000462.1_prot_ABK39843.1_1502	0	AHA_1546	ABK39843.1	ABC transporter substrate-binding protein	10.33	0.9994	0.999	3	3	3	4	4	4	0	0	0	10C(57.0214), 11M(15.9949), 13M(15.9949), 1E(-18.0106), 5M(15.9949), 7M(15.9949)
lcl|CP000462.1_prot_ABK36031.1_3350	0	AHA_3448	ABK36031.1	methyl-accepting chemotaxis transducer	5.53	0.9991	0.999	3	2	2	7	4	4	0	0	0
lcl|CP000462.1_prot_ABK36357.1_3562	deoA	AHA_3689	ABK36357.1	thymidine phosphorylase	6.55	0.9991	0.999	2	2	2	4	4	4	0	0	0	2C(57.0214)
lcl|CP000462.1_prot_ABK37566.1_1947	sixA	AHA_1998	ABK37566.1	phosphohistidine phosphatase SixA	24.52	0.9991	0.999	2	2	2	4	4	4	0	0	0
lcl|CP000462.1_prot_ABK37595.1_2200	0	AHA_2258	ABK37595.1	putative deoxyribonuclease YcfH	13.13	0.9991	0.999	2	2	2	4	4	4	0	0	0	17M(15.9949), 9C(57.0214)
lcl|CP000462.1_prot_ABK37669.1_1925	0	AHA_1976	ABK37669.1	electron transfer flavoprotein beta-subunit	11.9	0.9991	0.999	2	2	2	4	4	4	0	0	0
lcl|CP000462.1_prot_ABK37945.1_263	0	AHA_0282	ABK37945.1	acetyltransferase	10.26	0.9991	0.999	2	2	2	4	4	4	0	0	0	10C(57.0214), 11C(57.0214), 14C(57.0214), 1C(-17.0265), 1C(57.0214), 1E(-18.0106), 1M(15.9949), 1Q(-17.0265), 21C(57.0214), 2C(57.0214), 30C(57.0214), 3C(57.0214), 3M(15.9949), 4C(57.0214), 5C(57.0214), 6C(57.0214), 6M(15.9949), 8C(57.0214), 9C(57.0214)
lcl|CP000462.1_prot_ABK38438.1_1703	iscA	AHA_1749	ABK38438.1	iron-sulfur cluster assembly protein IscA	27.1	0.9991	0.999	2	2	2	4	4	4	0	0	0	1Q(-17.0265), 2M(15.9949), 5M(15.9949), 6M(15.9949), 7M(15.9949), 8M(15.9949)
lcl|CP000462.1_prot_ABK38608.1_1690	yajC	AHA_1736	ABK38608.1	preprotein translocase, YajC subunit	19.82	0.9991	0.999	2	2	2	4	4	4	0	0	0	11M(15.9949), 1E(-18.0106), 1Q(-17.0265), 26M(15.9949), 3M(15.9949), 5M(15.9949)
lcl|CP000462.1_prot_ABK38830.1_2095	fadI	AHA_2153	ABK38830.1	acetyl-CoA C-acyltransferase FadI	5.73	0.9991	0.999	2	2	2	4	4	4	0	0	0	15M(15.9949), 1M(15.9949), 1Q(-17.0265), 3M(15.9949), 5M(15.9949), 8M(15.9949)
lcl|CP000462.1_prot_ABK39109.1_88	0	AHA_0097	ABK39109.1	ATP-dependent RNA helicase RhlB	5.59	0.9991	0.999	2	2	2	4	4	4	0	0	0	10M(15.9949), 23M(15.9949), 6M(15.9949), 8M(15.9949)
lcl|CP000462.1_prot_ABK39312.1_3097	aroB	AHA_3188	ABK39312.1	3-dehydroquinate synthase	6.67	0.9991	0.999	2	2	2	4	4	4	0	0	0	10C(57.0214)
lcl|CP000462.1_prot_ABK35954.1_2191	fabH	AHA_2249	ABK35954.1	3-oxoacyl-[acyl-carrier-protein] synthase III	9.72	0.999	0.999	2	2	2	4	4	4	0	0	0	7C(57.0214)
lcl|CP000462.1_prot_ABK37911.1_1073	galE-1	AHA_1113	ABK37911.1	UDP-glucose 4-epimerase	7.92	0.999	0.999	2	2	2	4	4	4	0	0	0
lcl|CP000462.1_prot_ABK39491.1_3754	gmhA-2	AHA_3897	ABK39491.1	phosphoheptose isomerase	6.12	0.999	0.999	2	2	2	4	4	4	0	0	0
lcl|CP000462.1_prot_ABK37005.1_199	0	AHA_0218	ABK37005.1	ABC transporter, nucleotide binding/ATPase protein (sugar/ribonucleotide)	8.37	0.9978	0.999	3	3	3	4	4	4	0	0	0
lcl|CP000462.1_prot_ABK37850.1_3991	0	AHA_4150	ABK37850.1	lipopolysaccharide O-Ag biosynthesis protein FlmA	8.38	0.9977	0.999	2	2	2	4	4	4	0	0	0	15M(15.9949)
lcl|CP000462.1_prot_ABK39648.1_770	lepB	AHA_0799	ABK39648.1	signal peptidase I	9.45	0.9975	0.999	2	2	2	4	4	4	0	0	0
lcl|CP000462.1_prot_ABK36825.1_2588	0	AHA_2661	ABK36825.1	fumarylacetoacetate hydrolase family protein	4.82	0.9952	0.999	2	2	2	4	4	4	0	0	0
lcl|CP000462.1_prot_ABK35902.1_326	0	AHA_0350	ABK35902.1	TRAP transporter, 4TM/12TM fusion protein	4.82	0.9944	0.999	2	2	2	4	4	4	0	0	0
lcl|CP000462.1_prot_ABK37418.1_4108	gidA	AHA_4273	ABK37418.1	glucose-inhibited division protein A	5.88	0.9944	0.999	3	3	3	4	4	4	0	0	0
lcl|CP000462.1_prot_ABK39780.1_477	0	AHA_0501	ABK39780.1	cytosol non-specific dipeptidase	6.37	0.9705	0.999	3	3	3	4	4	4	0	0	0
lcl|CP000462.1_prot_ABK37732.1_143	0	AHA_0156	ABK37732.1	small-conductance mechanosensitive channel	7.55	0.9666	0.9989	2	2	2	4	4	4	0	0	0	15M(15.9949)
lcl|CP000462.1_prot_ABK38008.1_2466	0	AHA_2535	ABK38008.1	methyl-accepting chemotaxis protein	3.13	0.7373	0.9883	2	1	1	7	4	4	0	0	0
lcl|CP000462.1_prot_ABK36009.1_58	matB	AHA_0062	ABK36009.1	fimbrillin MatB	18.32	1	0.999	3	3	3	3	3	3	0	0	0
lcl|CP000462.1_prot_ABK36179.1_149	rpmG	AHA_0162	ABK36179.1	ribosomal protein L33	40	1	0.999	2	2	2	3	3	3	0	0	0	3C(57.0214)
lcl|CP000462.1_prot_ABK36214.1_2212	0	AHA_2271	ABK36214.1	putative tetratricopeptide repeat family protein	18.8	1	0.999	3	3	3	3	3	3	0	0	0
lcl|CP000462.1_prot_ABK36719.1_2133	hisA	AHA_2191	ABK36719.1	phosphoribosylformimino-5-aminoimidazole carboxamide ribotide isomerase	12.96	1	0.999	3	3	3	3	3	3	0	0	0
lcl|CP000462.1_prot_ABK36757.1_2903	0	AHA_2981	ABK36757.1	sucrose porin	9.48	1	0.999	3	3	3	3	3	3	0	0	0
lcl|CP000462.1_prot_ABK36791.1_3549	dusA	AHA_3675	ABK36791.1	tRNA-dihydrouridine synthase A	14.02	1	0.999	3	3	3	3	3	3	0	0	0
lcl|CP000462.1_prot_ABK36838.1_1843	cdd	AHA_1894	ABK36838.1	cytidine deaminase	12.97	1	0.999	3	3	3	3	3	3	0	0	0
lcl|CP000462.1_prot_ABK36881.1_2766	0	AHA_2844	ABK36881.1	CheV	10.23	1	0.999	3	3	3	3	3	3	0	0	0
lcl|CP000462.1_prot_ABK36960.1_3583	0	AHA_3717	ABK36960.1	CinA, C-terminal	12.88	1	0.999	2	2	2	3	3	3	0	0	0
lcl|CP000462.1_prot_ABK36985.1_2968	0	AHA_3048	ABK36985.1	recombination associated protein RdgC	12.21	1	0.999	3	3	3	3	3	3	0	0	0
lcl|CP000462.1_prot_ABK37042.1_443	0	AHA_0467	ABK37042.1	putative uroporphyrin-III C-methyltransferase	9.5	1	0.999	3	3	3	3	3	3	0	0	0
lcl|CP000462.1_prot_ABK37141.1_4093	0	AHA_4258	ABK37141.1	beta-lactamase	10.23	1	0.999	3	3	3	3	3	3	0	0	0	11C(57.0214), 14C(57.0214)
lcl|CP000462.1_prot_ABK37428.1_749	hemE	AHA_0778	ABK37428.1	uroporphyrinogen decarboxylase	7.32	1	0.9988	3	3	3	3	3	3	0	0	0
lcl|CP000462.1_prot_ABK37470.1_1196	0	AHA_1236	ABK37470.1	amino acid ABC transporter, periplasmic amino acid-binding	12.25	1	0.999	3	3	3	3	3	3	0	0	0
lcl|CP000462.1_prot_ABK37638.1_3636	0	AHA_3770	ABK37638.1	adenylate cyclase	10.66	1	0.999	3	3	3	3	3	3	0	0	0
lcl|CP000462.1_prot_ABK37680.1_1705	hscA	AHA_1751	ABK37680.1	Fe-S protein assembly chaperone HscA	6.34	1	0.999	3	3	3	3	3	3	0	0	0
lcl|CP000462.1_prot_ABK37752.1_2228	pyrD	AHA_2287	ABK37752.1	dihydroorotate oxidase	13.69	1	0.999	3	3	3	3	3	3	0	0	0
lcl|CP000462.1_prot_ABK38402.1_239	def-1	AHA_0258	ABK38402.1	peptide deformylase	15.88	1	0.999	3	3	3	3	3	3	0	0	0
lcl|CP000462.1_prot_ABK38645.1_754	0	AHA_0783	ABK38645.1	oxidoreductase	6.22	1	0.999	2	2	2	3	3	3	0	0	0
lcl|CP000462.1_prot_ABK39009.1_1482	nagB	AHA_1526	ABK39009.1	glucosamine-6-phosphate isomerase	11.28	1	0.999	3	3	3	3	3	3	0	0	0
lcl|CP000462.1_prot_ABK39069.1_3244	0	AHA_3337	ABK39069.1	ADP-ribosylglycohydrolase family protein	22.73	1	0.999	3	3	3	3	3	3	0	0	0
lcl|CP000462.1_prot_ABK39262.1_2839	0	AHA_2917	ABK39262.1	ribosomal large subunit pseudouridine synthase B	8.79	1	0.999	3	3	3	3	3	3	0	0	0
lcl|CP000462.1_prot_ABK39290.1_3476	0	AHA_3588	ABK39290.1	acyltransferase family protein	9.51	1	0.9989	3	3	3	3	3	3	0	0	0
lcl|CP000462.1_prot_ABK39321.1_838	0	AHA_0872	ABK39321.1	PhoH family protein	8.55	1	0.999	3	3	3	3	3	3	0	0	0
lcl|CP000462.1_prot_ABK39440.1_2015	0	AHA_2067	ABK39440.1	sodium:alanine symporter family protein	8.82	1	0.9988	3	3	3	3	3	3	0	0	0
lcl|CP000462.1_prot_ABK39602.1_3810	0	AHA_3958	ABK39602.1	ABC polar amino acid transport system, putative	13.49	1	0.999	3	3	3	3	3	3	0	0	0
lcl|CP000462.1_prot_ABK39675.1_2798	0	AHA_2876	ABK39675.1	conserved hypothetical protein	17.03	1	0.999	3	3	3	3	3	3	0	0	0
lcl|CP000462.1_prot_ABK39831.1_2731	0	AHA_2808	ABK39831.1	hypothetical protein	15.73	1	0.9988	3	3	3	3	3	3	0	0	0
lcl|CP000462.1_prot_ABK39895.1_1806	clpA	AHA_1857	ABK39895.1	ATP-dependent Clp protease, ATP-binding subunit ClpA	4.4	1	0.999	3	3	3	3	3	3	0	0	0
lcl|CP000462.1_prot_ABK39914.1_2787	0	AHA_2865	ABK39914.1	pyruvate/2-oxoglutarate dehydrogenase complex, dihydrolipoamide acyltransferase component	11.48	1	0.999	3	3	3	3	3	3	0	0	0
lcl|CP000462.1_prot_ABK38567.1_1649	thiI	AHA_1695	ABK38567.1	thiamine biosynthesis/tRNA modification protein ThiI	7.47	0.9996	0.9987	3	3	3	3	3	3	0	0	0
lcl|CP000462.1_prot_ABK35868.1_1001	0	AHA_1040	ABK35868.1	3-oxoacyl-	12.71	0.9994	0.999	3	3	3	3	3	3	0	0	0
lcl|CP000462.1_prot_ABK37292.1_3228	dxs	AHA_3321	ABK37292.1	1-deoxy-D-xylulose-5-phosphate synthase	9.66	0.9994	0.999	3	3	3	3	3	3	0	0	0
lcl|CP000462.1_prot_ABK39908.1_2881	0	AHA_2959	ABK39908.1	acriflavin resistance protein A	10.78	0.9994	0.9989	3	3	3	3	3	3	0	0	0	6C(57.0214)
lcl|CP000462.1_prot_ABK36445.1_1266	0	AHA_1307	ABK36445.1	conserved hypothetical protein	10.4	0.9991	0.999	2	2	2	3	3	3	0	0	0	13C(57.0214), 1M(15.9949)
lcl|CP000462.1_prot_ABK36501.1_3265	sppA	AHA_3358	ABK36501.1	signal peptide peptidase SppA, 67K type	6.84	0.9991	0.999	3	3	3	3	3	3	0	0	0
lcl|CP000462.1_prot_ABK37114.1_276	secB	AHA_0295	ABK37114.1	protein-export chaperone SecB	20.51	0.9991	0.999	2	2	2	3	3	3	0	0	0	11C(57.0214), 6C(57.0214)
lcl|CP000462.1_prot_ABK37216.1_3239	ribE-3	AHA_3332	ABK37216.1	riboflavin synthase, alpha subunit	11.52	0.9991	0.999	2	2	2	3	3	3	0	0	0
lcl|CP000462.1_prot_ABK37596.1_3422	dksA	AHA_3534	ABK37596.1	RNA polymerase-binding protein DksA	26.17	0.9991	0.999	2	2	2	3	3	3	0	0	0
lcl|CP000462.1_prot_ABK37613.1_2525	0	AHA_2597	ABK37613.1	conserved hypothetical protein	21.97	0.9991	0.999	2	2	2	3	3	3	0	0	0
lcl|CP000462.1_prot_ABK37641.1_3717	0	AHA_3860	ABK37641.1	conserved hypothetical protein	20	0.9991	0.999	1	1	1	3	3	3	0	0	0	5C(57.0214)
lcl|CP000462.1_prot_ABK37715.1_3683	0	AHA_3822	ABK37715.1	maltose O-acetyltransferase	14.43	0.9991	0.999	2	2	2	3	3	3	0	0	0
lcl|CP000462.1_prot_ABK37741.1_2143	0	AHA_2201	ABK37741.1	glycoprotease family protein	14.35	0.9991	0.999	2	2	2	3	3	3	0	0	0
lcl|CP000462.1_prot_ABK37872.1_254	add-1	AHA_0273	ABK37872.1	adenosine deaminase	6.01	0.9991	0.999	2	2	2	3	3	3	0	0	0
lcl|CP000462.1_prot_ABK38001.1_3743	murD	AHA_3886	ABK38001.1	UDP-N-acetylmuramoylalanine--D-glutamate ligase	6.56	0.9991	0.999	2	2	2	3	3	3	0	0	0
lcl|CP000462.1_prot_ABK38067.1_209	0	AHA_0228	ABK38067.1	conserved hypothetical protein	15.44	0.9991	0.999	2	2	2	3	3	3	0	0	0
lcl|CP000462.1_prot_ABK38310.1_3871	0	AHA_4025	ABK38310.1	endoribonuclease L-PSP, putative	17.46	0.9991	0.999	2	2	2	3	3	3	0	0	0
lcl|CP000462.1_prot_ABK38392.1_2641	0	AHA_2715	ABK38392.1	putative ATP-dependent RNA helicase RhlE	7.11	0.9991	0.999	2	2	2	3	3	3	0	0	0
lcl|CP000462.1_prot_ABK38445.1_3061	0	AHA_3143	ABK38445.1	autonomous glycyl radical cofactor	17.46	0.9991	0.999	2	2	2	3	3	3	0	0	0
lcl|CP000462.1_prot_ABK38900.1_3542	0	AHA_3668	ABK38900.1	ATP-dependent RNA helicase SrmB	7.86	0.9991	0.999	2	2	2	3	3	3	0	0	0
lcl|CP000462.1_prot_ABK38944.1_72	0	AHA_0076	ABK38944.1	RNA-binding protein	15.95	0.9991	0.999	2	2	2	3	3	3	0	0	0
sp|P62979|RS27A_HUMAN	#N/A	#N/A	#N/A	#N/A	16.03	0.9991	0.999	2	2	2	3	3	3	0	0	0
lcl|CP000462.1_prot_ABK35974.1_476	0	AHA_0500	ABK35974.1	NADP-dependent l-serine/l-allo-threonine dehydrogenase ydfg	10.89	0.999	0.999	2	2	2	3	3	3	0	0	0
lcl|CP000462.1_prot_ABK37335.1_3911	asnA	AHA_4068	ABK37335.1	aspartate--ammonia ligase	9.46	0.999	0.999	2	2	2	3	3	3	0	0	0	1Q(-17.0265)
lcl|CP000462.1_prot_ABK38242.1_2776	0	AHA_2854	ABK38242.1	transaldolase, putative	10.19	0.999	0.999	2	2	2	3	3	3	0	0	0
lcl|CP000462.1_prot_ABK38339.1_3352	0	AHA_3450	ABK38339.1	conserved domain protein	28.99	0.999	0.999	2	2	2	3	3	3	0	0	0
lcl|CP000462.1_prot_ABK37545.1_3310	0	AHA_3403	ABK37545.1	cytochrome c551 peroxidase	17.85	0.9989	0.999	3	3	3	3	3	3	0	0	0
lcl|CP000462.1_prot_ABK38613.1_1054	0	AHA_1094	ABK38613.1	hydrolase	10.05	0.9989	0.999	2	2	2	3	3	3	0	0	0
lcl|CP000462.1_prot_ABK36471.1_1858	0	AHA_1909	ABK36471.1	pirin, N-terminal:Pirin, C-terminal	8.68	0.9988	0.999	2	2	2	3	3	3	0	0	0
lcl|CP000462.1_prot_ABK37490.1_2867	0	AHA_2945	ABK37490.1	ubiquinol oxidase polypeptide I	4.41	0.9988	0.999	2	2	2	3	3	3	0	0	0
lcl|CP000462.1_prot_ABK38948.1_2028	0	AHA_2080	ABK38948.1	acyl-CoA dehydrogenase family member 8	8.35	0.9988	0.999	3	3	3	3	3	3	0	0	0
lcl|CP000462.1_prot_ABK39241.1_2240	0	AHA_2299	ABK39241.1	conserved hypothetical protein	13.58	0.9988	0.9989	2	2	2	3	3	3	0	0	0
lcl|CP000462.1_prot_ABK39740.1_2753	mgtE-1	AHA_2831	ABK39740.1	magnesium transporter	4.47	0.9988	0.999	2	2	2	3	3	3	0	0	0
lcl|CP000462.1_prot_ABK39018.1_3437	mpl	AHA_3549	ABK39018.1	UDP-N-acetylmuramate:L-alanyl-gamma-D-glutamyl-meso-diaminopimelate ligase	4.39	0.9987	0.999	2	2	2	3	3	3	0	0	0
lcl|CP000462.1_prot_ABK38155.1_3482	0	AHA_3594	ABK38155.1	putative exported protein	3.29	0.998	0.9985	2	2	2	3	3	3	0	0	0
lcl|CP000462.1_prot_ABK36415.1_1741	0	AHA_1788	ABK36415.1	LemA protein	14.29	0.9979	0.999	2	2	2	3	3	3	0	0	0
lcl|CP000462.1_prot_ABK36635.1_1238	0	AHA_1279	ABK36635.1	major outer membrane protein OmpAII	8.83	0.9979	0.999	2	2	2	3	3	3	0	0	0
lcl|CP000462.1_prot_ABK36611.1_2663	0	AHA_2737	ABK36611.1	extracellular solute-binding protein, putative	11.93	0.9976	0.999	2	2	2	3	3	3	0	0	0
lcl|CP000462.1_prot_ABK38923.1_182	0	AHA_0195	ABK38923.1	sigma cross-reacting protein 27A	16.2	0.9969	0.999	2	2	2	3	3	3	0	0	0
lcl|CP000462.1_prot_ABK38097.1_2802	0	AHA_2880	ABK38097.1	UDP-glucose 6-dehydrogenase	7.22	0.9966	0.9988	2	2	2	3	3	3	0	0	0	9C(57.0214)
lcl|CP000462.1_prot_ABK36957.1_2951	0	AHA_3031	ABK36957.1	exopolysaccharide synthesis regulator RcsF	16.26	0.9953	0.9989	2	2	2	3	3	3	0	0	0
lcl|CP000462.1_prot_ABK39092.1_1603	glpF	AHA_1649	ABK39092.1	glycerol uptake facilitator protein	6.03	0.9945	0.9984	2	2	2	3	3	3	0	0	0
lcl|CP000462.1_prot_ABK38722.1_21	0	AHA_0021	ABK38722.1	acriflavin resistance plasma membrane protein	2.24	0.9899	0.999	2	2	2	3	3	3	0	0	0
lcl|CP000462.1_prot_ABK36208.1_1338	0	AHA_1381	ABK36208.1	CobQ/CobB/MinD/ParA family protein	12.11	0.9886	0.9981	3	3	3	3	3	3	0	0	0
lcl|CP000462.1_prot_ABK39747.1_2581	0	AHA_2654	ABK39747.1	protein NagD	11.24	0.9833	0.9989	2	2	2	3	3	3	0	0	0
lcl|CP000462.1_prot_ABK39436.1_1807	infA	AHA_1858	ABK39436.1	translation initiation factor IF-1	40.51	0.9807	0.999	2	2	2	3	3	3	0	0	0
lcl|CP000462.1_prot_ABK35813.1_1268	0	AHA_1309	ABK35813.1	putative lipoprotein	6.43	0.9708	0.999	2	2	2	3	3	3	0	0	0
lcl|CP000462.1_prot_ABK36029.1_2801	0	AHA_2879	ABK36029.1	capsular polysaccharide transport protein	4.04	0.9708	0.999	1	1	1	3	3	3	0	0	0	1Q(-17.0265)
lcl|CP000462.1_prot_ABK38624.1_3245	0	AHA_3338	ABK38624.1	chaperone protein TorD	8.88	0.9707	0.999	2	2	2	3	3	3	0	0	0	4C(57.0214)
lcl|CP000462.1_prot_ABK39331.1_3172	lipA	AHA_3263	ABK39331.1	lipoic acid synthetase	2.8	0.9706	0.999	1	1	1	3	3	3	0	0	0
lcl|CP000462.1_prot_ABK39720.1_3153	corC	AHA_3244	ABK39720.1	magnesium and cobalt efflux protein CorC	4.42	0.9697	0.999	1	1	1	3	3	3	0	0	0
lcl|CP000462.1_prot_ABK37679.1_1452	0	AHA_1496	ABK37679.1	pyridine nucleotide-disulphide oxidoreductase family protein	6.75	0.9687	0.9989	3	3	3	3	3	3	0	0	0
lcl|CP000462.1_prot_ABK37025.1_2226	0	AHA_2285	ABK37025.1	methyltransferase	2.92	0.9615	0.9983	2	2	2	3	3	3	0	0	0
lcl|CP000462.1_prot_ABK36244.1_2782	0	AHA_2860	ABK36244.1	conserved hypothetical protein	6.92	0.9267	0.9974	1	1	1	3	3	3	0	0	0
lcl|CP000462.1_prot_ABK36243.1_3909	0	AHA_4066	ABK36243.1	glutamine transport system substrate-binding protein, putative	5.12	0.9144	0.9969	1	1	1	3	3	3	0	0	0
lcl|CP000462.1_prot_ABK38133.1_2224	uup	AHA_2283	ABK38133.1	ABC transporter ATP-binding protein	4.22	0.8811	0.9955	2	2	2	3	3	3	0	0	0
lcl|CP000462.1_prot_ABK37118.1_2868	0	AHA_2946	ABK37118.1	ubiquinol oxidase polypeptide II	11.82	0.8097	0.9923	2	2	2	3	3	3	0	0	0
lcl|CP000462.1_prot_ABK39916.1_331	0	AHA_0355	ABK39916.1	HlyD family secretion protein	2.57	0.7206	0.9873	1	1	1	3	3	3	0	0	0
lcl|CP000462.1_prot_ABK39921.1_2294	0	AHA_2353	ABK39921.1	putative ATP-dependent RNA helicase RhlE	11.37	0.9996	0.999	3	2	3	4	2	4	0	0	0
lcl|CP000462.1_prot_ABK35846.1_4065	rph	AHA_4224	ABK35846.1	ribonuclease PH	9.34	0.9991	0.999	2	2	2	2	2	2	0	0	0
lcl|CP000462.1_prot_ABK36075.1_500	0	AHA_0524	ABK36075.1	fimbrial protein	18.58	0.9991	0.999	2	2	2	2	2	2	0	0	0
lcl|CP000462.1_prot_ABK36164.1_1403	0	AHA_1447	ABK36164.1	outer membrane lipoprotein OmlA	26.79	0.9991	0.999	2	2	2	2	2	2	0	0	0	11M(15.9949)
lcl|CP000462.1_prot_ABK36172.1_2911	0	AHA_2989	ABK36172.1	macrolide-specific efflux protein MacA	6.46	0.9991	0.999	2	2	2	2	2	2	0	0	0
lcl|CP000462.1_prot_ABK36286.1_1308	glk	AHA_1351	ABK36286.1	glucokinase	8.39	0.9991	0.999	2	2	2	2	2	2	0	0	0
lcl|CP000462.1_prot_ABK36355.1_3759	petB	AHA_3902	ABK36355.1	ubiquinol-cytochrome c reductase, cytochrome b subunit	5.19	0.9991	0.999	2	2	2	2	2	2	0	0	0	1Q(-17.0265)
lcl|CP000462.1_prot_ABK36537.1_578	0	AHA_0602	ABK36537.1	maltose O-acetyltransferase	18.88	0.9991	0.999	2	2	2	2	2	2	0	0	0
lcl|CP000462.1_prot_ABK36576.1_2266	rpmI	AHA_2325	ABK36576.1	ribosomal protein L35	13.85	0.9991	0.999	1	1	1	2	2	2	0	0	0
lcl|CP000462.1_prot_ABK36624.1_3157	rlpB	AHA_3248	ABK36624.1	rare lipoprotein B	13.86	0.9991	0.999	2	2	2	2	2	2	0	0	0	2M(15.9949)
lcl|CP000462.1_prot_ABK36683.1_1591	0	AHA_1637	ABK36683.1	inner membrane protein YebE	14.16	0.9991	0.999	2	2	2	2	2	2	0	0	0
lcl|CP000462.1_prot_ABK36685.1_377	mreC	AHA_0401	ABK36685.1	rod shape-determining protein MreC	10.63	0.9991	0.999	2	2	2	2	2	2	0	0	0
lcl|CP000462.1_prot_ABK36797.1_3140	0	AHA_3231	ABK36797.1	surface antigen family protein	16.03	0.9991	0.999	1	1	1	2	2	2	0	0	0	11C(57.0214)
lcl|CP000462.1_prot_ABK36850.1_246	hemF	AHA_0265	ABK36850.1	coproporphyrinogen III oxidase, aerobic	9.6	0.9991	0.999	2	2	2	2	2	2	0	0	0
lcl|CP000462.1_prot_ABK37167.1_3262	0	AHA_3355	ABK37167.1	nodulation protein L	14.44	0.9991	0.999	2	2	2	2	2	2	0	0	0
lcl|CP000462.1_prot_ABK37204.1_881	metN	AHA_0915	ABK37204.1	D-methionine ABC transporter, ATP-binding protein	8.65	0.9991	0.999	2	2	2	2	2	2	0	0	0
lcl|CP000462.1_prot_ABK37219.1_2904	dnaJ	AHA_2982	ABK37219.1	chaperone protein DnaJ	6.32	0.9991	0.999	2	2	2	2	2	2	0	0	0
lcl|CP000462.1_prot_ABK37336.1_2032	0	AHA_2084	ABK37336.1	3-oxoacyl-	9.49	0.9991	0.999	2	2	2	2	2	2	0	0	0
lcl|CP000462.1_prot_ABK37450.1_2744	purN	AHA_2822	ABK37450.1	phosphoribosylglycinamide formyltransferase	12.5	0.9991	0.999	2	2	2	2	2	2	0	0	0
lcl|CP000462.1_prot_ABK37768.1_3046	gshB	AHA_3128	ABK37768.1	glutathione synthase	9.15	0.9991	0.999	2	2	2	2	2	2	0	0	0
lcl|CP000462.1_prot_ABK37826.1_4059	ccoG	AHA_4218	ABK37826.1	cytochrome c oxidase accessory protein CcoG	6.22	0.9991	0.999	2	2	2	2	2	2	0	0	0
lcl|CP000462.1_prot_ABK38122.1_2295	0	AHA_2354	ABK38122.1	extracellular solute-binding proteins, family 3 protein, putative	8.86	0.9991	0.999	2	2	2	2	2	2	0	0	0
lcl|CP000462.1_prot_ABK38160.1_796	truD	AHA_0825	ABK38160.1	tRNA pseudouridine synthase D	8.52	0.9991	0.999	2	2	2	2	2	2	0	0	0
lcl|CP000462.1_prot_ABK38606.1_650	lgt	AHA_0674	ABK38606.1	prolipoprotein diacylglyceryl transferase	10.22	0.9991	0.999	2	2	2	2	2	2	0	0	0
lcl|CP000462.1_prot_ABK38653.1_2607	0	AHA_2681	ABK38653.1	motility protein FimV	4.51	0.9991	0.999	2	2	2	2	2	2	0	0	0	5C(57.0214)
lcl|CP000462.1_prot_ABK39178.1_2103	0	AHA_2161	ABK39178.1	aspartate/ornithine carbamoyltransferase, Asp/Orn binding domain family	6.33	0.9991	0.999	2	2	2	2	2	2	0	0	0
lcl|CP000462.1_prot_ABK39441.1_584	cysA	AHA_0608	ABK39441.1	sulfate/thiosulfate ABC transporter, ATP-binding protein	6.48	0.9991	0.999	2	2	2	2	2	2	0	0	0
lcl|CP000462.1_prot_ABK39453.1_950	0	AHA_0985	ABK39453.1	phosphoribulokinase, plasmid	7.61	0.9991	0.999	2	2	2	2	2	2	0	0	0
lcl|CP000462.1_prot_ABK39717.1_3106	0	AHA_3197	ABK39717.1	methyl-accepting chemotaxis protein	10.26	0.9991	0.999	3	2	2	5	2	2	0	0	0	7C(57.0214)
lcl|CP000462.1_prot_ABK39748.1_3470	0	AHA_3582	ABK39748.1	conserved hypothetical protein	9.49	0.9991	0.999	3	2	3	3	2	3	0	0	0
lcl|CP000462.1_prot_ABK39773.1_3040	0	AHA_3122	ABK39773.1	hypothetical endoribonuclease L-PSP	6.41	0.9991	0.999	2	2	2	2	2	2	0	0	0
lcl|CP000462.1_prot_ABK39922.1_1777	0	AHA_1824	ABK39922.1	conserved hypothetical protein	18.95	0.9991	0.999	2	2	2	2	2	2	0	0	0
lcl|CP000462.1_prot_ABK36657.1_2262	ihfA	AHA_2321	ABK36657.1	integration host factor, alpha subunit	20.41	0.999	0.999	2	2	2	2	2	2	0	0	0	4C(57.0214)
lcl|CP000462.1_prot_ABK36809.1_3784	0	AHA_3927	ABK36809.1	3-deoxy-D-manno-octulosonate 8-phosphate phosphatase	12.5	0.999	0.999	2	2	2	2	2	2	0	0	0
lcl|CP000462.1_prot_ABK36885.1_1052	pheA	AHA_1092	ABK36885.1	chorismate mutase/prephenate dehydratase	5.38	0.999	0.999	2	2	2	2	2	2	0	0	0
lcl|CP000462.1_prot_ABK37211.1_1087	panE	AHA_1128	ABK37211.1	2-dehydropantoate 2-reductase	10.16	0.999	0.999	2	2	2	2	2	2	0	0	0	3C(57.0214)
lcl|CP000462.1_prot_ABK37842.1_1692	secF-1	AHA_1738	ABK37842.1	protein-export membrane protein SecF	6.98	0.999	0.999	2	2	2	2	2	2	0	0	0
lcl|CP000462.1_prot_ABK38261.1_2246	0	AHA_2305	ABK38261.1	tRNA s2C32 biosynthesis protein TtcA	6.62	0.999	0.999	2	2	2	2	2	2	0	0	0
lcl|CP000462.1_prot_ABK38540.1_269	edd	AHA_0288	ABK38540.1	phosphogluconate dehydratase	3.68	0.999	0.999	2	2	2	2	2	2	0	0	0
lcl|CP000462.1_prot_ABK39368.1_1613	0	AHA_1659	ABK39368.1	conserved hypothetical protein	16.76	0.999	0.999	2	2	2	2	2	2	0	0	0	4C(57.0214)
lcl|CP000462.1_prot_ABK39420.1_284	0	AHA_0303	ABK39420.1	S1 RNA binding domain protein	2.64	0.999	0.999	2	2	2	2	2	2	0	0	0
lcl|CP000462.1_prot_ABK36058.1_3785	kdsD	AHA_3928	ABK36058.1	arabinose 5-phosphate isomerase	5.74	0.9989	0.9989	2	2	2	2	2	2	0	0	0
lcl|CP000462.1_prot_ABK36232.1_2526	0	AHA_2598	ABK36232.1	TPR domain protein	5.8	0.9989	0.999	2	2	2	2	2	2	0	0	0
lcl|CP000462.1_prot_ABK37313.1_1399	smpB	AHA_1443	ABK37313.1	SsrA-binding protein	14.81	0.9989	0.999	2	2	2	2	2	2	0	0	0
lcl|CP000462.1_prot_ABK38709.1_2539	0	AHA_2612	ABK38709.1	oligopeptide ABC transporter, permease protein OppB	9.15	0.9988	0.9989	2	2	2	2	2	2	0	0	0	1Q(-17.0265)
lcl|CP000462.1_prot_ABK36882.1_2355	0	AHA_2422	ABK36882.1	enoyl-CoA hydratase	20.15	0.9987	0.999	2	2	2	2	2	2	0	0	0
lcl|CP000462.1_prot_ABK35995.1_1865	0	AHA_1916	ABK35995.1	probable 5'-nucleotidase	4.53	0.9985	0.9988	2	2	2	2	2	2	0	0	0	6C(57.0214)
lcl|CP000462.1_prot_ABK36931.1_3427	panC	AHA_3539	ABK36931.1	pantoate--beta-alanine ligase	8.77	0.9985	0.9989	2	2	2	2	2	2	0	0	0
lcl|CP000462.1_prot_ABK39352.1_2713	0	AHA_2790	ABK39352.1	GTP-binding protein	8.54	0.9985	0.999	2	2	2	2	2	2	0	0	0
lcl|CP000462.1_prot_ABK36572.1_131	0	AHA_0140	ABK36572.1	acetoacetyl-CoA synthase	3.26	0.9983	0.9989	2	2	2	2	2	2	0	0	0	10C(57.0214), 5M(15.9949)
lcl|CP000462.1_prot_ABK36609.1_3649	0	AHA_3783	ABK36609.1	conserved hypothetical protein	7.19	0.9983	0.999	2	2	2	2	2	2	0	0	0
lcl|CP000462.1_prot_ABK36651.1_2371	0	AHA_2438	ABK36651.1	transporter, dicarboxylate/amino acid:cation (Na+ or H+) symporter (DAACS) family	6.01	0.9982	0.999	2	2	2	2	2	2	0	0	0
lcl|CP000462.1_prot_ABK37981.1_949	0	AHA_0984	ABK37981.1	putative lipoprotein	11.36	0.9982	0.999	2	2	2	2	2	2	0	0	0
lcl|CP000462.1_prot_ABK38410.1_253	hemN	AHA_0272	ABK38410.1	oxygen-independent coproporphyrinogen III oxidase	4.81	0.9978	0.999	2	2	2	2	2	2	0	0	0
lcl|CP000462.1_prot_ABK36122.1_2624	0	AHA_2698	ABK36122.1	diguanylate cyclase/phosphodiesterase domain 1	3.28	0.9977	0.9986	2	2	2	2	2	2	0	0	0	11C(57.0214)
lcl|CP000462.1_prot_ABK36859.1_633	0	AHA_0657	ABK36859.1	arginine ABC transporter, permease protein ArtQ	9.72	0.9976	0.999	2	2	2	2	2	2	0	0	0	6C(57.0214)
lcl|CP000462.1_prot_ABK39724.1_2081	0	AHA_2139	ABK39724.1	conserved hypothetical protein	19.44	0.9976	0.9989	2	2	2	2	2	2	0	0	0
lcl|CP000462.1_prot_ABK39629.1_3210	0	AHA_3301	ABK39629.1	tRNA pseudouridine synthase B	6.93	0.9973	0.9985	2	2	2	2	2	2	0	0	0
lcl|CP000462.1_prot_ABK39067.1_3211	rbfA	AHA_3302	ABK39067.1	ribosome-binding factor A	16.67	0.9972	0.9989	2	2	2	2	2	2	0	0	0	18M(15.9949), 1E(-18.0106), 6M(15.9949)
lcl|CP000462.1_prot_ABK35850.1_1210	0	AHA_1251	ABK35850.1	caib/baif family protein	7.55	0.9964	0.9983	2	2	2	2	2	2	0	0	0
lcl|CP000462.1_prot_ABK39007.1_3134	guaC	AHA_3225	ABK39007.1	guanosine monophosphate reductase	5.76	0.9964	0.9989	2	2	2	2	2	2	0	0	0	1Q(-17.0265)
lcl|CP000462.1_prot_ABK38515.1_545	gspD	AHA_0569	ABK38515.1	general secretion pathway protein D	3.99	0.9962	0.999	2	2	2	2	2	2	0	0	0
lcl|CP000462.1_prot_ABK38853.1_3293	0	AHA_3386	ABK38853.1	conserved hypothetical protein	10.81	0.9958	0.9987	2	2	2	2	2	2	0	0	0	4C(57.0214)
lcl|CP000462.1_prot_ABK36126.1_429	0	AHA_0453	ABK36126.1	conserved hypothetical protein	8.74	0.9954	0.999	2	2	2	2	2	2	0	0	0
sp|O77727|K1C15_SHEEP	#N/A	#N/A	#N/A	#N/A	8.83	0.9949	0.999	5	1	1	22	2	2	0	0	0
lcl|CP000462.1_prot_ABK39508.1_415	0	AHA_0439	ABK39508.1	thiamine biosynthesis protein ThiC	4.52	0.9945	0.999	2	2	2	2	2	2	0	0	0
lcl|CP000462.1_prot_ABK36457.1_3355	psd	AHA_3461	ABK36457.1	phosphatidylserine decarboxylase	7.85	0.9944	0.999	2	2	2	2	2	2	0	0	0
lcl|CP000462.1_prot_ABK36963.1_3832	0	AHA_3980	ABK36963.1	putative HTH-type transcriptional regulator YeeY	6.58	0.9936	0.999	2	2	2	2	2	2	0	0	0
lcl|CP000462.1_prot_ABK37552.1_859	0	AHA_0893	ABK37552.1	YfbU domain protein	11.45	0.9933	0.9986	2	2	2	2	2	2	0	0	0
lcl|CP000462.1_prot_ABK37378.1_2933	0	AHA_3011	ABK37378.1	hypothetical protein	16.18	0.993	0.999	2	2	2	2	2	2	0	0	0
lcl|CP000462.1_prot_ABK39014.1_1486	fur	AHA_1530	ABK39014.1	ferric uptake regulation protein	17.61	0.9925	0.9985	2	2	2	2	2	2	0	0	0
lcl|CP000462.1_prot_ABK37626.1_1269	purU	AHA_1310	ABK37626.1	formyltetrahydrofolate deformylase	9.71	0.992	0.999	2	2	2	2	2	2	0	0	0
lcl|CP000462.1_prot_ABK36922.1_3571	0	AHA_3699	ABK36922.1	putative permease	6.25	0.989	0.9985	2	2	2	2	2	2	0	0	0
lcl|CP000462.1_prot_ABK39612.1_3490	0	AHA_3602	ABK39612.1	ATPase involved in DNA repair	10.16	0.9885	0.999	2	2	2	2	2	2	0	0	0
lcl|CP000462.1_prot_ABK37001.1_808	0	AHA_0838	ABK37001.1	cytochrome B	10.87	0.9875	0.999	2	2	2	2	2	2	0	0	0
lcl|CP000462.1_prot_ABK36840.1_1558	fhs	AHA_1604	ABK36840.1	formate--tetrahydrofolate ligase	3.65	0.9758	0.9974	2	2	2	2	2	2	0	0	0
lcl|CP000462.1_prot_ABK36302.1_1	dnaA-1	AHA_0001	ABK36302.1	chromosomal replication initiator protein DnaA	7.02	0.9751	0.9989	2	2	2	2	2	2	0	0	0
lcl|CP000462.1_prot_ABK35934.1_24	0	AHA_0028	ABK35934.1	ricin-type beta-trefoil lectin domain, putative	12.78	0.9708	0.999	1	1	1	2	2	2	0	0	0			lcl|CP000462.1_prot_ABK39406.1_2926
lcl|CP000462.1_prot_ABK36527.1_2374	0	AHA_2441	ABK36527.1	conserved hypothetical protein	6.86	0.9708	0.999	2	2	2	2	2	2	0	0	0
lcl|CP000462.1_prot_ABK36601.1_1634	0	AHA_1680	ABK36601.1	penicillin acylase	3.93	0.9708	0.999	1	1	1	2	2	2	0	0	0
lcl|CP000462.1_prot_ABK36835.1_1139	ecfE	AHA_1180	ABK36835.1	peptidase EcfE	4.22	0.9708	0.999	1	1	1	2	2	2	0	0	0
lcl|CP000462.1_prot_ABK37150.1_630	argR	AHA_0654	ABK37150.1	arginine repressor	14.74	0.9708	0.999	1	1	1	2	2	2	0	0	0
lcl|CP000462.1_prot_ABK37699.1_2718	rnk	AHA_2795	ABK37699.1	regulator of nucleoside diphosphate kinase	11.45	0.9708	0.999	1	1	1	2	2	2	0	0	0
lcl|CP000462.1_prot_ABK37761.1_3844	0	AHA_3992	ABK37761.1	DNA gyrase inhibitor	4.91	0.9708	0.999	1	1	1	2	2	2	0	0	0
lcl|CP000462.1_prot_ABK38141.1_2557	0	AHA_2630	ABK38141.1	methyl-accepting chemotaxis protein	5.56	0.9708	0.999	2	1	1	5	2	2	0	0	0
lcl|CP000462.1_prot_ABK38330.1_138	0	AHA_0152	ABK38330.1	conserved hypothetical protein	3.79	0.9708	0.999	1	1	1	2	2	2	0	0	0
lcl|CP000462.1_prot_ABK38724.1_2370	0	AHA_2437	ABK38724.1	serine transporter family protein	4.4	0.9708	0.999	1	1	1	2	2	2	0	0	0
lcl|CP000462.1_prot_ABK39293.1_1105	0	AHA_1146	ABK39293.1	methyl-accepting chemotaxis protein	3.37	0.9708	0.999	2	1	1	5	2	2	0	0	0
lcl|CP000462.1_prot_ABK39384.1_3032	0	AHA_3114	ABK39384.1	putative phosphatidylethanolamine-binding protein	7.87	0.9708	0.999	1	1	1	2	2	2	0	0	0
lcl|CP000462.1_prot_ABK36254.1_3045	0	AHA_3127	ABK36254.1	conserved hypothetical protein	6.58	0.9707	0.999	1	1	1	2	2	2	0	0	0
lcl|CP000462.1_prot_ABK36383.1_2135	0	AHA_2193	ABK36383.1	histidine biosynthesis bifunctional protein HisB	4.44	0.9707	0.999	2	2	2	2	2	2	0	0	0
lcl|CP000462.1_prot_ABK36496.1_1846	0	AHA_1897	ABK36496.1	alpha-galactosidase	2.28	0.9707	0.999	1	1	1	2	2	2	0	0	0
lcl|CP000462.1_prot_ABK36524.1_247	aroE	AHA_0266	ABK36524.1	shikimate 5-dehydrogenase	8.06	0.9707	0.999	1	1	1	2	2	2	0	0	0
lcl|CP000462.1_prot_ABK37565.1_3328	proB	AHA_3421	ABK37565.1	glutamate 5-kinase	4.09	0.9707	0.999	1	1	1	2	2	2	0	0	0
lcl|CP000462.1_prot_ABK38099.1_3116	0	AHA_3207	ABK38099.1	methyl-accepting chemotaxis protein	6.24	0.9707	0.999	3	2	2	5	2	2	0	0	0
lcl|CP000462.1_prot_ABK36952.1_2350	pdxY-2	AHA_2417	ABK36952.1	pyridoxal kinase	3.14	0.9706	0.999	1	1	1	2	2	2	0	0	0
lcl|CP000462.1_prot_ABK37101.1_2528	0	AHA_2600	ABK37101.1	methyl-accepting chemotaxis protein	3.05	0.9706	0.999	2	1	1	5	2	2	0	0	0
lcl|CP000462.1_prot_ABK38329.1_958	0	AHA_0993	ABK38329.1	UDP-glucose dehydrogenase	2.46	0.9706	0.999	1	1	1	2	2	2	0	0	0
lcl|CP000462.1_prot_ABK39059.1_3235	nusB	AHA_3328	ABK39059.1	transcription antitermination factor NusB	13.87	0.9706	0.999	2	2	2	2	2	2	0	0	0
lcl|CP000462.1_prot_ABK39330.1_1532	0	AHA_1578	ABK39330.1	conserved hypothetical protein	4.06	0.9706	0.999	1	1	1	2	2	2	0	0	0	12C(57.0214)
lcl|CP000462.1_prot_ABK39478.1_3861	0	AHA_4009	ABK39478.1	inner membrane protein YjcD	2.68	0.9706	0.999	1	1	1	2	2	2	0	0	0
lcl|CP000462.1_prot_ABK39892.1_3569	0	AHA_3697	ABK39892.1	proline-rich antigen	4.9	0.9706	0.999	1	1	1	2	2	2	0	0	0
lcl|CP000462.1_prot_ABK35818.1_3657	0	AHA_3791	ABK35818.1	phosphatidylcholine-sterol acyltransferase	2.46	0.9705	0.999	1	1	1	2	2	2	0	0	0
lcl|CP000462.1_prot_ABK35844.1_560	cysQ-1	AHA_0584	ABK35844.1	3'(2'),5'-bisphosphate nucleotidase	15.93	0.9705	0.999	2	2	2	2	2	2	0	0	0	5C(57.0214)
lcl|CP000462.1_prot_ABK38269.1_1759	cysB	AHA_1806	ABK38269.1	HTH-type transcriptional regulator CysB	5.56	0.9704	0.999	1	1	1	2	2	2	0	0	0
lcl|CP000462.1_prot_ABK37629.1_1735	0	AHA_1781	ABK37629.1	NADH-quinone oxidoreductase chain b	4.02	0.97	0.999	1	1	1	2	2	2	0	0	0
lcl|CP000462.1_prot_ABK39847.1_1736	0	AHA_1782	ABK39847.1	NADH-quinone oxidoreductase chain a	11.19	0.97	0.999	1	1	1	2	2	2	0	0	0
lcl|CP000462.1_prot_ABK35992.1_818	0	AHA_0848	ABK35992.1	oxidoreductase, NAD-binding	2.58	0.9697	0.999	1	1	1	2	2	2	0	0	0
lcl|CP000462.1_prot_ABK36250.1_834	0	AHA_0864	ABK36250.1	RNA polymerase associated protein RapA	1.78	0.9695	0.999	1	1	1	2	2	2	0	0	0	12C(57.0214)
lcl|CP000462.1_prot_ABK39578.1_1096	nqrB	AHA_1137	ABK39578.1	NADH:ubiquinone oxidoreductase, Na(+)-translocating, B subunit	2.44	0.9693	0.9989	1	1	1	2	2	2	0	0	0
lcl|CP000462.1_prot_ABK39661.1_4086	0	AHA_4251	ABK39661.1	TonB system biopolymer transport component	3.45	0.9692	0.9989	1	1	1	2	2	2	0	0	0
lcl|CP000462.1_prot_ABK37189.1_3044	0	AHA_3126	ABK37189.1	extracellular deoxyribonuclease	4.4	0.9691	0.9989	1	1	1	2	2	2	0	0	0
lcl|CP000462.1_prot_ABK38260.1_3794	0	AHA_3937	ABK38260.1	conserved hypothetical protein	7.18	0.9689	0.9989	1	1	1	2	2	2	0	0	0
lcl|CP000462.1_prot_ABK38437.1_934	0	AHA_0969	ABK38437.1	lipoprotein, putative	10.45	0.9688	0.9989	1	1	1	2	2	2	0	0	0
lcl|CP000462.1_prot_ABK39363.1_35	0	AHA_0039	ABK39363.1	guanosine-3',5'-bis(diphosphate) 3'-pyrophosphohydrolase ((ppGpp)ase)	3.55	0.9686	0.9989	2	2	2	2	2	2	0	0	0
lcl|CP000462.1_prot_ABK35937.1_2752	0	AHA_2830	ABK35937.1	exopolyphosphatase	3.43	0.968	0.9989	1	1	1	2	2	2	0	0	0
lcl|CP000462.1_prot_ABK39457.1_4120	0	AHA_4285	ABK39457.1	L-cystine ABC transporter, ATP-binding protein	4.1	0.9677	0.9989	1	1	1	2	2	2	0	0	0
lcl|CP000462.1_prot_ABK36372.1_1378	0	AHA_1421	ABK36372.1	pts system, fructose-specific iiabc component	2.05	0.9673	0.9989	1	1	1	2	2	2	0	0	0
lcl|CP000462.1_prot_ABK38239.1_3085	0	AHA_3176	ABK38239.1	phosphatase YqaB	6.06	0.9671	0.9989	1	1	1	2	2	2	0	0	0
lcl|CP000462.1_prot_ABK35824.1_3774	0	AHA_3917	ABK35824.1	4-hydroxy-2-oxoglutarate aldolase	4.07	0.9663	0.9988	1	1	1	2	2	2	0	0	0
lcl|CP000462.1_prot_ABK38395.1_1234	0	AHA_1275	ABK38395.1	protein YciN	10.98	0.9647	0.9988	1	1	1	2	2	2	0	0	0
lcl|CP000462.1_prot_ABK38964.1_771	rnc	AHA_0800	ABK38964.1	ribonuclease III	4.93	0.9634	0.9987	1	1	1	2	2	2	0	0	0
lcl|CP000462.1_prot_ABK35885.1_1905	metE	AHA_1956	ABK35885.1	5-methyltetrahydropteroyltriglutamate--homocysteine S-methyltransferase	2.51	0.9621	0.9987	1	1	1	2	2	2	0	0	0
lcl|CP000462.1_prot_ABK38112.1_3029	0	AHA_3111	ABK38112.1	immunogenic protein	2.39	0.9614	0.9987	1	1	1	2	2	2	0	0	0
lcl|CP000462.1_prot_ABK37618.1_323	0	AHA_0347	ABK37618.1	conserved hypothetical protein	7.69	0.9606	0.9986	1	1	1	2	2	2	0	0	0
lcl|CP000462.1_prot_ABK39591.1_878	rfaH	AHA_0912	ABK39591.1	transcriptional activator RfaH	15.3	0.96	0.9986	2	2	2	2	2	2	0	0	0
lcl|CP000462.1_prot_ABK36748.1_3433	0	AHA_3545	ABK36748.1	ABC transporter, ATP-binding protein	5.57	0.9597	0.9986	2	2	2	2	2	2	0	0	0
lcl|CP000462.1_prot_ABK36414.1_3248	0	AHA_3341	ABK36414.1	hypothetical protein	11.11	0.9405	0.9979	2	2	2	2	2	2	0	0	0
lcl|CP000462.1_prot_ABK36316.1_3204	0	AHA_3295	ABK36316.1	conserved hypothetical protein	12.1	0.9368	0.9978	2	2	2	2	2	2	0	0	0	1C(-17.0265)
lcl|CP000462.1_prot_ABK39597.1_885	0	AHA_0919	ABK39597.1	YjeF protein	1.99	0.9281	0.9974	1	1	1	2	2	2	0	0	0
lcl|CP000462.1_prot_ABK36708.1_1130	glnD	AHA_1171	ABK36708.1	protein-P-II uridylyltransferase	3.96	0.9176	0.9943	2	2	2	2	2	2	0	0	0
lcl|CP000462.1_prot_ABK37381.1_2159	hrpA	AHA_2217	ABK37381.1	ATP-dependent helicase HrpA	0.69	0.8906	0.9959	1	1	1	2	2	2	0	0	0
lcl|CP000462.1_prot_ABK37348.1_3522	ruvA	AHA_3648	ABK37348.1	Holliday junction DNA helicase RuvA	13.73	0.8736	0.9952	1	1	1	2	2	2	0	0	0
lcl|CP000462.1_prot_ABK36018.1_277	0	AHA_0296	ABK36018.1	glycerol-3-phosphate dehydrogenase	4.79	0.8557	0.992	2	2	2	2	2	2	0	0	0
lcl|CP000462.1_prot_ABK39873.1_2204	0	AHA_2262	ABK39873.1	Sun/nucleolar protein family protein	9.51	0.8528	0.9943	2	2	2	2	2	2	0	0	0
lcl|CP000462.1_prot_ABK36136.1_4019	0	AHA_4178	ABK36136.1	NeuA protein	6.49	0.8521	0.9943	1	1	1	2	2	2	0	0	0
lcl|CP000462.1_prot_ABK37345.1_3326	0	AHA_3419	ABK37345.1	conserved hypothetical protein	8.53	0.8222	0.9879	2	2	2	2	2	2	0	0	0
lcl|CP000462.1_prot_ABK38925.1_2420	hemH	AHA_2488	ABK38925.1	ferrochelatase	11.14	0.7629	0.9898	2	2	2	2	2	2	0	0	0
lcl|CP000462.1_prot_ABK39876.1_1209	0	AHA_1250	ABK39876.1	glutaryl-CoA dehydrogenase	5.88	0.7161	0.987	2	2	2	2	2	2	0	0	0
lcl|CP000462.1_prot_ABK35939.1_2532	0	AHA_2605	ABK35939.1	proton/sodium-glutamate symport protein	3.94	0.9708	0.999	1	1	1	1	1	1	0	0	0
lcl|CP000462.1_prot_ABK36017.1_3513	tolA	AHA_3639	ABK36017.1	protein TolA	3.62	0.9708	0.999	1	1	1	1	1	1	0	0	0
lcl|CP000462.1_prot_ABK36116.1_3467	0	AHA_3579	ABK36116.1	glyoxalase family protein	13.38	0.9708	0.999	1	1	1	1	1	1	0	0	0
lcl|CP000462.1_prot_ABK36276.1_1404	0	AHA_1448	ABK36276.1	conserved hypothetical protein	5.02	0.9708	0.999	1	1	1	1	1	1	0	0	0
lcl|CP000462.1_prot_ABK36288.1_2237	ccoO	AHA_2296	ABK36288.1	cytochrome c oxidase, Cbb3-type, subunit II	9.8	0.9708	0.999	1	1	1	1	1	1	0	0	0
lcl|CP000462.1_prot_ABK36304.1_75	0	AHA_0084	ABK36304.1	ubiquinone/menaquinone biosynthesis methyltransferase UbiE	5.6	0.9708	0.999	1	1	1	1	1	1	0	0	0
lcl|CP000462.1_prot_ABK36362.1_1156	0	AHA_1197	ABK36362.1	ribonuclease Z, putative	4.34	0.9708	0.999	1	1	1	1	1	1	0	0	0
lcl|CP000462.1_prot_ABK36690.1_1451	0	AHA_1495	ABK36690.1	flavodoxin reductase family 1 protein	2.57	0.9708	0.999	1	1	1	1	1	1	0	0	0
lcl|CP000462.1_prot_ABK36745.1_1371	0	AHA_1414	ABK36745.1	conserved hypothetical protein	6.37	0.9708	0.999	1	1	1	1	1	1	0	0	0
lcl|CP000462.1_prot_ABK36857.1_266	pssA	AHA_0285	ABK36857.1	CDP-diacylglycerol--serine O-phosphatidyltransferase	3.96	0.9708	0.999	1	1	1	1	1	1	0	0	0
lcl|CP000462.1_prot_ABK37192.1_3473	0	AHA_3585	ABK37192.1	mechanosensitive ion channel	3.87	0.9708	0.999	1	1	1	1	1	1	0	0	0
lcl|CP000462.1_prot_ABK37201.1_3725	0	AHA_3868	ABK37201.1	pilin family protein	7.5	0.9708	0.999	1	1	1	1	1	1	0	0	0
lcl|CP000462.1_prot_ABK37298.1_3663	0	AHA_3797	ABK37298.1	Hfq protein	10	0.9708	0.999	1	1	1	1	1	1	0	0	0
lcl|CP000462.1_prot_ABK37676.1_2340	0	AHA_2407	ABK37676.1	putative ATP-dependent RNA helicase RhlE	4.77	0.9708	0.999	2	1	1	3	1	1	0	0	0
lcl|CP000462.1_prot_ABK38148.1_2757	flgI	AHA_2835	ABK38148.1	flagellar P-ring protein FlgI	5.48	0.9708	0.999	1	1	1	1	1	1	0	0	0	5C(57.0214)
lcl|CP000462.1_prot_ABK38202.1_1726	0	AHA_1772	ABK38202.1	NADH-quinone oxidoreductase chain l	1.95	0.9708	0.999	1	1	1	1	1	1	0	0	0
lcl|CP000462.1_prot_ABK38312.1_1710	0	AHA_1756	ABK38312.1	radical SAM enzyme, Cfr family	3	0.9708	0.999	1	1	1	1	1	1	0	0	0
lcl|CP000462.1_prot_ABK38403.1_3796	0	AHA_3939	ABK38403.1	conserved hypothetical protein	9.32	0.9708	0.999	1	1	1	1	1	1	0	0	0
lcl|CP000462.1_prot_ABK38517.1_1666	0	AHA_1712	ABK38517.1	glutathione S-transferase	5.91	0.9708	0.999	1	1	1	1	1	1	0	0	0
lcl|CP000462.1_prot_ABK38531.1_1037	0	AHA_1076	ABK38531.1	hypothetical protein	0.83	0.9708	0.999	1	1	1	1	1	1	0	0	0
lcl|CP000462.1_prot_ABK38570.1_741	0	AHA_0770	ABK38570.1	3-oxoacyl-	5.74	0.9708	0.999	1	1	1	1	1	1	0	0	0
lcl|CP000462.1_prot_ABK38576.1_197	0	AHA_0216	ABK38576.1	putative transport system permease abc transporter protein	5.61	0.9708	0.999	1	1	1	1	1	1	0	0	0
lcl|CP000462.1_prot_ABK38581.1_2004	0	AHA_2056	ABK38581.1	cation/acetate symporter ActP	2.36	0.9708	0.999	1	1	1	1	1	1	0	0	0
lcl|CP000462.1_prot_ABK38769.1_3863	0	AHA_4017	ABK38769.1	D,D-heptose 1,7-bisphosphate phosphatase	6.74	0.9708	0.999	1	1	1	1	1	1	0	0	0
lcl|CP000462.1_prot_ABK39020.1_3926	0	AHA_4083	ABK39020.1	methyl-accepting chemotaxis protein	3.81	0.9708	0.999	2	1	1	4	1	1	0	0	0
lcl|CP000462.1_prot_ABK39192.1_2817	0	AHA_2895	ABK39192.1	GDP-mannose mannosyl hydrolase	9.88	0.9708	0.999	1	1	1	1	1	1	0	0	0
lcl|CP000462.1_prot_ABK39275.1_2306	0	AHA_2365	ABK39275.1	PhnA protein	6.91	0.9708	0.999	1	1	1	1	1	1	0	0	0
lcl|CP000462.1_prot_ABK39497.1_3434	hpt	AHA_3546	ABK39497.1	hypoxanthine phosphoribosyltransferase	7.39	0.9708	0.999	1	1	1	1	1	1	0	0	0
lcl|CP000462.1_prot_ABK39575.1_78	tatA	AHA_0087	ABK39575.1	twin arginine-targeting protein translocase TatA	17.07	0.9708	0.999	1	1	1	1	1	1	0	0	0	1Q(-17.0265)
lcl|CP000462.1_prot_ABK39604.1_1142	lpxD	AHA_1183	ABK39604.1	UDP-3-O-	3.54	0.9708	0.999	1	1	1	1	1	1	0	0	0
lcl|CP000462.1_prot_ABK39658.1_2362	0	AHA_2429	ABK39658.1	thioredoxin 2	8.45	0.9708	0.999	1	1	1	1	1	1	0	0	0
lcl|CP000462.1_prot_ABK39679.1_3849	0	AHA_3997	ABK39679.1	ABC-type amino acid transport, signal transduction systems, periplasmic component/domain, putative	6.61	0.9708	0.999	1	1	1	1	1	1	0	0	0
lcl|CP000462.1_prot_ABK39681.1_308	rpmD	AHA_0327	ABK39681.1	ribosomal protein L30	23.73	0.9708	0.999	1	1	1	1	1	1	0	0	0
lcl|CP000462.1_prot_ABK39716.1_3491	0	AHA_3603	ABK39716.1	phosphatase YbhA	5.86	0.9708	0.999	1	1	1	1	1	1	0	0	0
lcl|CP000462.1_prot_ABK39750.1_865	0	AHA_0899	ABK39750.1	oxidoreductase, short chain dehydrogenase/reductase family	7.5	0.9708	0.999	1	1	1	1	1	1	0	0	0	1Q(-17.0265), 9M(15.9949)
lcl|CP000462.1_prot_ABK39883.1_3096	0	AHA_3187	ABK39883.1	DamX-related protein	3.18	0.9708	0.999	1	1	1	1	1	1	0	0	0
lcl|CP000462.1_prot_ABK35880.1_2916	0	AHA_2994	ABK35880.1	DNA-binding protein StpA	12.5	0.9707	0.999	1	1	1	1	1	1	0	0	0
lcl|CP000462.1_prot_ABK35965.1_3167	rlpA	AHA_3258	ABK35965.1	rare lipoprotein A	4.05	0.9707	0.999	1	1	1	1	1	1	0	0	0
lcl|CP000462.1_prot_ABK36107.1_2418	0	AHA_2486	ABK36107.1	inosine-guanosine kinase	3.46	0.9707	0.999	1	1	1	1	1	1	0	0	0	5C(57.0214)
lcl|CP000462.1_prot_ABK36253.1_2507	0	AHA_2579	ABK36253.1	putative lipoprotein	6.5	0.9707	0.999	1	1	1	1	1	1	0	0	0
lcl|CP000462.1_prot_ABK36427.1_1699	0	AHA_1745	ABK36427.1	RNA methyltransferase, TrmH family, group 1	4.98	0.9707	0.999	1	1	1	1	1	1	0	0	0
lcl|CP000462.1_prot_ABK36481.1_1128	0	AHA_1169	ABK36481.1	conserved hypothetical protein	12.6	0.9707	0.999	1	1	1	1	1	1	0	0	0
lcl|CP000462.1_prot_ABK36606.1_3220	rrmJ	AHA_3313	ABK36606.1	ribosomal RNA large subunit methyltransferase J	5.26	0.9707	0.999	1	1	1	1	1	1	0	0	0
lcl|CP000462.1_prot_ABK36627.1_1478	0	AHA_1522	ABK36627.1	conserved hypothetical protein	4.47	0.9707	0.999	1	1	1	1	1	1	0	0	0
lcl|CP000462.1_prot_ABK36852.1_2913	0	AHA_2991	ABK36852.1	outer membrane efflux protein	4.6	0.9707	0.999	1	1	1	1	1	1	0	0	0
lcl|CP000462.1_prot_ABK36945.1_3515	tolQ	AHA_3641	ABK36945.1	protein TolQ	5.24	0.9707	0.999	1	1	1	1	1	1	0	0	0
lcl|CP000462.1_prot_ABK37093.1_1527	0	AHA_1573	ABK37093.1	acyl-coenzyme A dehydrogenase	1.96	0.9707	0.999	1	1	1	1	1	1	0	0	0
lcl|CP000462.1_prot_ABK37136.1_2552	grxA	AHA_2625	ABK37136.1	glutaredoxin	11.49	0.9707	0.999	1	1	1	1	1	1	0	0	0
lcl|CP000462.1_prot_ABK37188.1_1460	cysM	AHA_1504	ABK37188.1	cysteine synthase B	4.32	0.9707	0.999	1	1	1	1	1	1	0	0	0
lcl|CP000462.1_prot_ABK37341.1_890	hfq	AHA_0924	ABK37341.1	RNA chaperone Hfq	14.94	0.9707	0.999	1	1	1	1	1	1	0	0	0
lcl|CP000462.1_prot_ABK38029.1_2235	0	AHA_2294	ABK38029.1	conserved hypothetical protein	6.58	0.9707	0.999	1	1	1	1	1	1	0	0	0
lcl|CP000462.1_prot_ABK38233.1_3271	0	AHA_3364	ABK38233.1	MoxR-related protein	2.41	0.9707	0.999	1	1	1	1	1	1	0	0	0
lcl|CP000462.1_prot_ABK38235.1_3455	0	AHA_3567	ABK38235.1	sulfate adenylyltransferase subunit 2	3.64	0.9707	0.999	1	1	1	1	1	1	0	0	0
lcl|CP000462.1_prot_ABK38258.1_2974	0	AHA_3054	ABK38258.1	hypothetical protein	5.05	0.9707	0.999	1	1	1	1	1	1	0	0	0
lcl|CP000462.1_prot_ABK38651.1_480	0	AHA_0504	ABK38651.1	NADH-dependent iron-containing alcohol dehydrogenase	2.81	0.9707	0.999	1	1	1	1	1	1	0	0	0
lcl|CP000462.1_prot_ABK38697.1_3229	0	AHA_3322	ABK38697.1	dipeptide transport system permease protein DppC	3.19	0.9707	0.999	1	1	1	1	1	1	0	0	0
lcl|CP000462.1_prot_ABK38965.1_643	rimM	AHA_0667	ABK38965.1	16S rRNA processing protein RimM	6.36	0.9707	0.999	1	1	1	1	1	1	0	0	0
lcl|CP000462.1_prot_ABK39361.1_845	leuD	AHA_0879	ABK39361.1	3-isopropylmalate dehydratase, small subunit	9.55	0.9707	0.999	1	1	1	1	1	1	0	0	0
lcl|CP000462.1_prot_ABK39389.1_3154	lnt	AHA_3245	ABK39389.1	apolipoprotein N-acyltransferase	2.53	0.9707	0.999	1	1	1	1	1	1	0	0	0
lcl|CP000462.1_prot_ABK39787.1_1688	queA	AHA_1734	ABK39787.1	S-adenosylmethionine:tRNA ribosyltransferase-isomerase	2.82	0.9707	0.999	1	1	1	1	1	1	0	0	0
lcl|CP000462.1_prot_ABK39878.1_2538	0	AHA_2611	ABK39878.1	oligopeptide ABC transporter, permease protein OppC	5.28	0.9707	0.999	1	1	1	1	1	1	0	0	0
lcl|CP000462.1_prot_ABK39909.1_3966	rraA-2	AHA_4124	ABK39909.1	regulator of ribonuclease activity A	6.83	0.9707	0.999	1	1	1	1	1	1	0	0	0
lcl|CP000462.1_prot_ABK35806.1_2788	0	AHA_2866	ABK35806.1	pyruvate dehydrogenase E1 component, beta subunit	3.05	0.9706	0.999	1	1	1	1	1	1	0	0	0
lcl|CP000462.1_prot_ABK36052.1_1441	dcuB	AHA_1485	ABK36052.1	anaerobic C4-dicarboxylate transporter DcuB	3.13	0.9706	0.999	1	1	1	1	1	1	0	0	0
lcl|CP000462.1_prot_ABK36434.1_1638	0	AHA_1684	ABK36434.1	histidine ABC transporter, ATP-binding protein	3.52	0.9706	0.999	1	1	1	1	1	1	0	0	0
lcl|CP000462.1_prot_ABK37174.1_2303	0	AHA_2362	ABK37174.1	glyoxalase family protein	8.73	0.9706	0.999	1	1	1	1	1	1	0	0	0
lcl|CP000462.1_prot_ABK37176.1_2587	maiA	AHA_2660	ABK37176.1	maleylacetoacetate isomerase	5.58	0.9706	0.999	1	1	1	1	1	1	0	0	0
lcl|CP000462.1_prot_ABK37222.1_1818	cvpA	AHA_1869	ABK37222.1	CvpA family protein	6.17	0.9706	0.999	1	1	1	1	1	1	0	0	0
lcl|CP000462.1_prot_ABK38526.1_33	0	AHA_0037	ABK38526.1	chloramphenicol acetyltransferase	4.98	0.9706	0.999	1	1	1	1	1	1	0	0	0
lcl|CP000462.1_prot_ABK38742.1_800	nlpD	AHA_0829	ABK38742.1	lipoprotein NlpD	3.51	0.9706	0.999	1	1	1	1	1	1	0	0	0
lcl|CP000462.1_prot_ABK39213.1_3296	0	AHA_3389	ABK39213.1	4-hydroxybenzoyl-CoA thioesterase domain protein	9.22	0.9706	0.999	1	1	1	1	1	1	0	0	0
lcl|CP000462.1_prot_ABK39522.1_820	0	AHA_0850	ABK39522.1	ribosomal-protein-serine acetyltransferase	7.07	0.9706	0.999	1	1	1	1	1	1	0	0	0
lcl|CP000462.1_prot_ABK39657.1_3651	exeA	AHA_3785	ABK39657.1	general secretion pathway protein A	2.48	0.9706	0.999	1	1	1	1	1	1	0	0	0	1Q(-17.0265), 9M(15.9949)
lcl|CP000462.1_prot_ABK39680.1_2779	0	AHA_2857	ABK39680.1	putative HTH-type transcriptional regulator YciT	4.84	0.9706	0.999	1	1	1	1	1	1	0	0	0
lcl|CP000462.1_prot_ABK36067.1_2574	0	AHA_2647	ABK36067.1	esterase YdiI	5.88	0.9705	0.999	1	1	1	1	1	1	0	0	0
lcl|CP000462.1_prot_ABK36801.1_1946	0	AHA_1997	ABK36801.1	peptidase, insulinase family	1.62	0.9705	0.999	1	1	1	1	1	1	0	0	0
lcl|CP000462.1_prot_ABK36854.1_3214	0	AHA_3305	ABK36854.1	15 kDa protein	6.29	0.9705	0.999	1	1	1	1	1	1	0	0	0
lcl|CP000462.1_prot_ABK37507.1_2527	0	AHA_2599	ABK37507.1	HIT family hydrolase	11.21	0.9705	0.999	1	1	1	1	1	1	0	0	0
lcl|CP000462.1_prot_ABK38892.1_3781	0	AHA_3924	ABK38892.1	ABC transporter, ATP-binding protein	5.81	0.9705	0.999	1	1	1	1	1	1	0	0	0
lcl|CP000462.1_prot_ABK35900.1_3121	0	AHA_3212	ABK35900.1	conserved hypothetical protein	4.74	0.9704	0.999	1	1	1	1	1	1	0	0	0
lcl|CP000462.1_prot_ABK37029.1_1873	0	AHA_1924	ABK37029.1	succinate dehydrogenase hydrophobic membrane anchor protein	8.77	0.9704	0.999	1	1	1	1	1	1	0	0	0
lcl|CP000462.1_prot_ABK39360.1_2136	hisC	AHA_2194	ABK39360.1	histidinol-phosphate aminotransferase	4.78	0.9704	0.999	1	1	1	1	1	1	0	0	0
lcl|CP000462.1_prot_ABK36083.1_3382	0	AHA_3490	ABK36083.1	chemotaxis protein CheV	3.5	0.9703	0.999	1	1	1	1	1	1	0	0	0
lcl|CP000462.1_prot_ABK36073.1_1693	0	AHA_1739	ABK36073.1	rhodanese domain protein	7.38	0.9702	0.999	1	1	1	1	1	1	0	0	0
lcl|CP000462.1_prot_ABK38089.1_3451	0	AHA_3563	ABK38089.1	hypothetical protein	2.69	0.9702	0.999	1	1	1	1	1	1	0	0	0	3M(15.9949)
lcl|CP000462.1_prot_ABK35904.1_2858	tauA	AHA_2936	ABK35904.1	taurine ABC transporter, periplasmic binding protein	5.56	0.9701	0.999	1	1	1	1	1	1	0	0	0
lcl|CP000462.1_prot_ABK36430.1_2542	0	AHA_2615	ABK36430.1	conserved hypothetical protein	4.13	0.9701	0.999	1	1	1	1	1	1	0	0	0
lcl|CP000462.1_prot_ABK38642.1_786	0	AHA_0815	ABK38642.1	conserved hypothetical protein	6.92	0.9701	0.999	1	1	1	1	1	1	0	0	0	2C(57.0214)
lcl|CP000462.1_prot_ABK39600.1_3606	plsC	AHA_3740	ABK39600.1	1-acyl-sn-glycerol-3-phosphate acyltransferase	4.55	0.9701	0.999	1	1	1	1	1	1	0	0	0
lcl|CP000462.1_prot_ABK39686.1_3635	0	AHA_3769	ABK39686.1	TonB domain protein, putative	7.1	0.9701	0.999	1	1	1	1	1	1	0	0	0
lcl|CP000462.1_prot_ABK37658.1_2244	fnr	AHA_2303	ABK37658.1	fumarate and nitrate reduction regulatory protein	6.37	0.9699	0.999	1	1	1	1	1	1	0	0	0
lcl|CP000462.1_prot_ABK39594.1_1307	hexR	AHA_1350	ABK39594.1	transcriptional regulator HexR	3.48	0.9699	0.999	1	1	1	1	1	1	0	0	0
lcl|CP000462.1_prot_ABK36189.1_2647	0	AHA_2721	ABK36189.1	conserved hypothetical protein	2.16	0.9698	0.999	1	1	1	1	1	1	0	0	0
lcl|CP000462.1_prot_ABK36498.1_1343	cheB-2	AHA_1386	ABK36498.1	chemotaxis response regulator protein-glutamate methylesterase	3.23	0.9698	0.999	1	1	1	1	1	1	0	0	0
lcl|CP000462.1_prot_ABK39053.1_825	0	AHA_0855	ABK39053.1	anaerobic C4-dicarboxylate transporter DcuA	2.51	0.9698	0.999	1	1	1	1	1	1	0	0	0
lcl|CP000462.1_prot_ABK36737.1_954	0	AHA_0989	ABK36737.1	polysaccharide deacetylase family protein	6.35	0.9697	0.999	1	1	1	1	1	1	0	0	0
lcl|CP000462.1_prot_ABK37060.1_2701	msbA	AHA_2778	ABK37060.1	lipid A export permease/ATP-binding protein MsbA	1.53	0.9695	0.999	1	1	1	1	1	1	0	0	0
lcl|CP000462.1_prot_ABK38435.1_3297	0	AHA_3390	ABK38435.1	phenylalanine and histidine ammonia-lyase	1.92	0.9695	0.999	1	1	1	1	1	1	0	0	0
lcl|CP000462.1_prot_ABK38916.1_450	dapF	AHA_0474	ABK38916.1	diaminopimelate epimerase	3.26	0.9694	0.999	1	1	1	1	1	1	0	0	0
lcl|CP000462.1_prot_ABK38250.1_3428	0	AHA_3540	ABK38250.1	conserved hypothetical protein	5.14	0.9692	0.9989	1	1	1	1	1	1	0	0	0	6C(57.0214)
lcl|CP000462.1_prot_ABK38017.1_3503	glgX-2	AHA_3615	ABK38017.1	glycogen debranching enzyme GlgX	1.54	0.9691	0.9989	1	1	1	1	1	1	0	0	0
lcl|CP000462.1_prot_ABK38958.1_3387	ispZ	AHA_3495	ABK38958.1	intracellular septation protein A	6.01	0.9691	0.9989	1	1	1	1	1	1	0	0	0
lcl|CP000462.1_prot_ABK37854.1_1471	0	AHA_1515	ABK37854.1	putative alpha-L-glutamate ligase homolog	2.8	0.9689	0.9989	1	1	1	1	1	1	0	0	0
lcl|CP000462.1_prot_ABK38933.1_151	mutM	AHA_0164	ABK38933.1	formamidopyrimidine-DNA glycosylase	5.93	0.9689	0.9989	1	1	1	1	1	1	0	0	0
lcl|CP000462.1_prot_ABK37265.1_1702	iscU	AHA_1748	ABK37265.1	FeS cluster assembly scaffold IscU	8.66	0.9687	0.9989	1	1	1	1	1	1	0	0	0
lcl|CP000462.1_prot_ABK38365.1_568	argE	AHA_0592	ABK38365.1	acetylornithine deacetylase (ArgE)	2.62	0.9687	0.9989	1	1	1	1	1	1	0	0	0
lcl|CP000462.1_prot_ABK37505.1_3684	treC	AHA_3823	ABK37505.1	alpha,alpha-phosphotrehalase	1.63	0.9685	0.9989	1	1	1	1	1	1	0	0	0
lcl|CP000462.1_prot_ABK38524.1_2659	0	AHA_2733	ABK38524.1	phospho-2-dehydro-3-deoxyheptonate aldolase	2.94	0.9684	0.9989	1	1	1	1	1	1	0	0	0	14M(15.9949)
lcl|CP000462.1_prot_ABK37207.1_2325	0	AHA_2384	ABK37207.1	peptidase, M20D family	3.35	0.968	0.9989	1	1	1	1	1	1	0	0	0
lcl|CP000462.1_prot_ABK39561.1_3988	0	AHA_4147	ABK39561.1	heat shock protein HslJ	5.5	0.9677	0.9989	1	1	1	1	1	1	0	0	0
lcl|CP000462.1_prot_ABK38538.1_2499	0	AHA_2571	ABK38538.1	conserved hypothetical protein	4.7	0.9674	0.9989	1	1	1	1	1	1	0	0	0
lcl|CP000462.1_prot_ABK38058.1_4119	rpmH	AHA_4284	ABK38058.1	ribosomal protein L34	18.18	0.9666	0.9989	1	1	1	1	1	1	0	0	0
lcl|CP000462.1_prot_ABK36168.1_1611	0	AHA_1657	ABK36168.1	conserved hypothetical protein	7.02	0.9664	0.9988	1	1	1	1	1	1	0	0	0
lcl|CP000462.1_prot_ABK37564.1_2486	0	AHA_2558	ABK37564.1	iron-sulfur cluster binding protein	2.72	0.9655	0.9988	1	1	1	1	1	1	0	0	0
lcl|CP000462.1_prot_ABK38400.1_3704	folB	AHA_3847	ABK38400.1	dihydroneopterin aldolase	8.13	0.9647	0.9988	1	1	1	1	1	1	0	0	0
lcl|CP000462.1_prot_ABK35943.1_47	0	AHA_0051	ABK35943.1	universal stress protein A	8.33	0.9638	0.9988	1	1	1	1	1	1	0	0	0
lcl|CP000462.1_prot_ABK36878.1_1958	0	AHA_2009	ABK36878.1	putative membrane protein	15.97	0.9628	0.9987	1	1	1	1	1	1	0	0	0
lcl|CP000462.1_prot_ABK35820.1_706	prfC	AHA_0730	ABK35820.1	peptide chain release factor 3	1.89	0.9627	0.9987	1	1	1	1	1	1	0	0	0
lcl|CP000462.1_prot_ABK36908.1_1446	bioF	AHA_1490	ABK36908.1	8-amino-7-oxononanoate synthase	2.26	0.9626	0.9987	1	1	1	1	1	1	0	0	0
lcl|CP000462.1_prot_ABK35839.1_1730	0	AHA_1776	ABK35839.1	NADH-quinone oxidoreductase chain h	2.48	0.9624	0.9987	1	1	1	1	1	1	0	0	0
lcl|CP000462.1_prot_ABK38412.1_1929	0	AHA_1980	ABK38412.1	phospho-2-dehydro-3-deoxyheptonate aldolase	4.27	0.9623	0.9987	1	1	1	1	1	1	0	0	0
lcl|CP000462.1_prot_ABK38584.1_278	gntY	AHA_0297	ABK38584.1	protein GntY	5.21	0.9612	0.9987	1	1	1	1	1	1	0	0	0
lcl|CP000462.1_prot_ABK37635.1_772	era	AHA_0801	ABK37635.1	GTP-binding protein Era	6.02	0.9611	0.9987	1	1	1	1	1	1	0	0	0
lcl|CP000462.1_prot_ABK38785.1_3578	csrA	AHA_3712	ABK38785.1	carbon storage regulator	11.29	0.9611	0.9987	1	1	1	1	1	1	0	0	0
lcl|CP000462.1_prot_ABK38597.1_2467	alr-2	AHA_2536	ABK38597.1	alanine racemase	2.71	0.9607	0.9986	1	1	1	1	1	1	0	0	0
lcl|CP000462.1_prot_ABK36680.1_1899	0	AHA_1950	ABK36680.1	transcriptional regulator, LysR family	10.3	0.9603	0.9986	1	1	1	1	1	1	0	0	0
lcl|CP000462.1_prot_ABK36405.1_1729	0	AHA_1775	ABK36405.1	NADH-quinone oxidoreductase chain i	7.22	0.9592	0.9986	1	1	1	1	1	1	0	0	0
lcl|CP000462.1_prot_ABK39910.1_853	ilvB-1	AHA_0887	ABK39910.1	acetolactate synthase, large subunit, biosynthetic type	2.1	0.9585	0.9986	1	1	1	1	1	1	0	0	0
lcl|CP000462.1_prot_ABK37355.1_1739	0	AHA_1786	ABK37355.1	conserved hypothetical protein	4.88	0.9573	0.9985	1	1	1	1	1	1	0	0	0
lcl|CP000462.1_prot_ABK36024.1_1661	0	AHA_1707	ABK36024.1	hypothetical protein	4.76	0.9547	0.9984	1	1	1	1	1	1	0	0	0
lcl|CP000462.1_prot_ABK39474.1_2148	0	AHA_2206	ABK39474.1	hypothetical protein	5.56	0.9526	0.9983	1	1	1	1	1	1	0	0	0
lcl|CP000462.1_prot_ABK38393.1_1098	nqrD	AHA_1139	ABK38393.1	NADH:ubiquinone oxidoreductase, Na(+)-translocating, D subunit	3.81	0.9504	0.9983	1	1	1	1	1	1	0	0	0
lcl|CP000462.1_prot_ABK37907.1_1573	0	AHA_1619	ABK37907.1	conserved hypothetical protein	2.33	0.9503	0.9983	1	1	1	1	1	1	0	0	0
lcl|CP000462.1_prot_ABK39688.1_789	0	AHA_0818	ABK39688.1	GTP pyrophosphokinase (ATP:GTP 3'-pyrophosphotransferase)(ppGpp synthetase I) ((p)ppGpp synthetase)	1.49	0.9503	0.9983	1	1	1	1	1	1	0	0	0
lcl|CP000462.1_prot_ABK39649.1_2955	0	AHA_3035	ABK39649.1	3-oxoacyl-	2.68	0.9502	0.9983	1	1	1	1	1	1	0	0	0
lcl|CP000462.1_prot_ABK39388.1_465	metA	AHA_0489	ABK39388.1	homoserine O-succinyltransferase	3.47	0.9494	0.9982	1	1	1	1	1	1	0	0	0
lcl|CP000462.1_prot_ABK39379.1_1802	0	AHA_1850	ABK39379.1	conserved hypothetical protein	7.46	0.9488	0.9982	1	1	1	1	1	1	0	0	0
lcl|CP000462.1_prot_ABK36817.1_585	0	AHA_0609	ABK36817.1	HTH-type transcriptional regulator cbl	6.35	0.9485	0.9982	1	1	1	1	1	1	0	0	0
lcl|CP000462.1_prot_ABK37717.1_3779	yfiA-2	AHA_3922	ABK37717.1	ribosomal subunit interface protein	8.42	0.9483	0.9982	1	1	1	1	1	1	0	0	0	1Q(-17.0265)
lcl|CP000462.1_prot_ABK36154.1_3060	ung	AHA_3142	ABK36154.1	uracil-DNA glycosylase	3.6	0.9446	0.9981	1	1	1	1	1	1	0	0	0
lcl|CP000462.1_prot_ABK36418.1_2375	0	AHA_2442	ABK36418.1	stage V sporulation protein R	1.58	0.9446	0.9981	1	1	1	1	1	1	0	0	0	19M(15.9949), 20M(15.9949)
lcl|CP000462.1_prot_ABK38963.1_2820	0	AHA_2898	ABK38963.1	putative glycosytransferase	1.71	0.943	0.998	1	1	1	1	1	1	0	0	0
lcl|CP000462.1_prot_ABK39624.1_3884	murB	AHA_4041	ABK39624.1	UDP-N-acetylenolpyruvoylglucosamine reductase	4.35	0.9424	0.998	1	1	1	1	1	1	0	0	0
lcl|CP000462.1_prot_ABK38516.1_913	djlA	AHA_0948	ABK38516.1	co-chaperone DjlA	3.99	0.9412	0.9979	1	1	1	1	1	1	0	0	0
lcl|CP000462.1_prot_ABK35807.1_3435	0	AHA_3547	ABK35807.1	LitR, transcriptional regulator	4.41	0.9393	0.9979	1	1	1	1	1	1	0	0	0
lcl|CP000462.1_prot_ABK38152.1_2732	0	AHA_2809	ABK38152.1	putative transporter	2.96	0.9348	0.9977	1	1	1	1	1	1	0	0	0
lcl|CP000462.1_prot_ABK37589.1_161	0	AHA_0174	ABK37589.1	HTH-type transcriptional regulator GntR	3.82	0.9338	0.9976	1	1	1	1	1	1	0	0	0
lcl|CP000462.1_prot_ABK39248.1_3714	0	AHA_3857	ABK39248.1	serine protease	1.33	0.9333	0.9976	1	1	1	1	1	1	0	0	0
lcl|CP000462.1_prot_ABK36386.1_698	0	AHA_0722	ABK36386.1	long-chain-fatty-acid--CoA ligase homolog	2.68	0.9327	0.9976	1	1	1	1	1	1	0	0	0
lcl|CP000462.1_prot_ABK38509.1_1483	nagE	AHA_1527	ABK38509.1	pts system, N-acetylglucosamine-specific iibc component	2.69	0.9313	0.9976	1	1	1	1	1	1	0	0	0
lcl|CP000462.1_prot_ABK37582.1_1458	0	AHA_1502	ABK37582.1	conserved hypothetical protein	5.34	0.925	0.9973	1	1	1	1	1	1	0	0	0
lcl|CP000462.1_prot_ABK35993.1_185	0	AHA_0204	ABK35993.1	HTH-type transcriptional regulator EbgR	3.43	0.9201	0.9971	1	1	1	1	1	1	0	0	0
lcl|CP000462.1_prot_ABK36523.1_1773	0	AHA_1820	ABK36523.1	DNA-binding protein StpA	9.7	0.9149	0.9969	1	1	1	1	1	1	0	0	0
lcl|CP000462.1_prot_ABK39798.1_689	0	AHA_0713	ABK39798.1	ferredoxin--NADP reductase	3.66	0.9093	0.9967	1	1	1	1	1	1	0	0	0
lcl|CP000462.1_prot_ABK37777.1_2797	0	AHA_2875	ABK37777.1	putative periplasmic protein	5.16	0.9065	0.9966	1	1	1	1	1	1	0	0	0
lcl|CP000462.1_prot_ABK39797.1_2805	0	AHA_2883	ABK39797.1	glycosyl transferase, group 2 family protein	3.36	0.9051	0.9965	1	1	1	1	1	1	0	0	0
lcl|CP000462.1_prot_ABK37386.1_4026	0	AHA_4185	ABK37386.1	glyoxalase family protein	7.46	0.9041	0.9965	1	1	1	1	1	1	0	0	0
lcl|CP000462.1_prot_ABK36109.1_1080	0	AHA_1121	ABK36109.1	conserved hypothetical protein	1.23	0.9023	0.9964	1	1	1	1	1	1	0	0	0
lcl|CP000462.1_prot_ABK36765.1_1259	0	AHA_1300	ABK36765.1	oxidoreductase, Gfo/Idh/MocA family	3.97	0.9022	0.9964	1	1	1	1	1	1	0	0	0	1C(-17.0265), 22M(15.9949), 27M(15.9949), 8M(15.9949)
lcl|CP000462.1_prot_ABK35977.1_3703	0	AHA_3846	ABK35977.1	conserved hypothetical protein	3.53	0.8985	0.9963	1	1	1	1	1	1	0	0	0
lcl|CP000462.1_prot_ABK36514.1_1187	zipA	AHA_1228	ABK36514.1	cell division protein ZipA	2.7	0.8944	0.9961	1	1	1	1	1	1	0	0	0
lcl|CP000462.1_prot_ABK35875.1_2508	0	AHA_2580	ABK35875.1	conserved hypothetical protein	7.62	0.8906	0.9959	1	1	1	1	1	1	0	0	0
lcl|CP000462.1_prot_ABK36485.1_316	0	AHA_0340	ABK36485.1	hypothetical protein	3.6	0.8874	0.9958	1	1	1	1	1	1	0	0	0	5C(57.0214)
lcl|CP000462.1_prot_ABK36019.1_2076	minC	AHA_2134	ABK36019.1	septum site-determining protein MinC	2.92	0.8619	0.9947	1	1	1	1	1	1	0	0	0	3M(15.9949)
lcl|CP000462.1_prot_ABK36034.1_1039	0	AHA_1078	ABK36034.1	protein of unknown function	1.56	0.8508	0.9942	1	1	1	1	1	1	0	0	0
lcl|CP000462.1_prot_ABK39778.1_2818	0	AHA_2896	ABK39778.1	acetyltransferase	3.9	0.8457	0.994	1	1	1	1	1	1	0	0	0
lcl|CP000462.1_prot_ABK39084.1_92	0	AHA_0101	ABK39084.1	3-octaprenyl-4-hydroxybenzoate carboxy-lyase	2.45	0.8389	0.9937	1	1	1	1	1	1	0	0	0
lcl|CP000462.1_prot_ABK38551.1_2750	0	AHA_2828	ABK38551.1	ACT domain protein	4.15	0.8327	0.9934	1	1	1	1	1	1	0	0	0	28C(57.0214), 8M(15.9949)
lcl|CP000462.1_prot_ABK38647.1_711	xenB	AHA_0735	ABK38647.1	xenobiotic reductase B	3.49	0.8279	0.9931	1	1	1	1	1	1	0	0	0
lcl|CP000462.1_prot_ABK39652.1_3699	0	AHA_3838	ABK39652.1	chemotaxis protein CheV	2.67	0.8262	0.9931	1	1	1	1	1	1	0	0	0
lcl|CP000462.1_prot_ABK38667.1_3021	0	AHA_3103	ABK38667.1	hypothetical protein	33.33	0.8209	0.9928	1	1	1	1	1	1	0	0	0
lcl|CP000462.1_prot_ABK39587.1_2388	dpiB	AHA_2456	ABK39587.1	sensor histidine kinase DpiB	1.71	0.8129	0.9924	1	1	1	1	1	1	0	0	0	15C(57.0214), 17M(15.9949)
lcl|CP000462.1_prot_ABK37521.1_2385	0	AHA_2453	ABK37521.1	conserved hypothetical protein	6.54	0.8099	0.9923	1	1	1	1	1	1	0	0	0
lcl|CP000462.1_prot_ABK38896.1_76	0	AHA_0085	ABK38896.1	conserved hypothetical protein	11.39	0.8077	0.9922	1	1	1	1	1	1	0	0	0
lcl|CP000462.1_prot_ABK38168.1_3634	htrB	AHA_3768	ABK38168.1	lipid A biosynthesis lauroyl acyltransferase	3.58	0.8054	0.992	1	1	1	1	1	1	0	0	0
lcl|CP000462.1_prot_ABK38106.1_3497	0	AHA_3609	ABK38106.1	transcriptional regulator, MarR family	10.98	0.8003	0.9918	1	1	1	1	1	1	0	0	0
lcl|CP000462.1_prot_ABK39572.1_690	0	AHA_0714	ABK39572.1	hypothetical protein	6.67	0.7842	0.9909	1	1	1	1	1	1	0	0	0
lcl|CP000462.1_prot_ABK39205.1_962	0	AHA_0997	ABK39205.1	chemotaxis protein CheV	6.02	0.7741	0.9904	1	1	1	1	1	1	0	0	0	14M(15.9949)
lcl|CP000462.1_prot_ABK38873.1_972	0	AHA_1007	ABK38873.1	conserved hypothetical protein	10.62	0.7502	0.9891	1	1	1	1	1	1	0	0	0
lcl|CP000462.1_prot_ABK37328.1_1671	0	AHA_1717	ABK37328.1	protein VisC	2.2	0.7325	0.988	1	1	1	1	1	1	0	0	0
lcl|CP000462.1_prot_ABK39805.1_3216	tpiA-2	AHA_3309	ABK39805.1	triosephosphate isomerase	4.33	0.7298	0.9878	1	1	1	1	1	1	0	0	0
lcl|CP000462.1_prot_ABK39355.1_2845	trpE	AHA_2923	ABK39355.1	anthranilate synthase component I	1.84	0.7264	0.9876	1	1	1	1	1	1	0	0	0
lcl|CP000462.1_prot_ABK37802.1_515	0	AHA_0539	ABK37802.1	nucleoside permease NupC	3.08	0.7202	0.9873	1	1	1	1	1	1	0	0	0
lcl|CP000462.1_prot_ABK36093.1_3864	tuf-1	AHA_4018	ABK36093.1	translation elongation factor Tu	75.38	1	0.999	23	0	23	341	0	341	0	0	0
lcl|CP000462.1_prot_ABK36943.1_2925	0	AHA_3003	ABK36943.1	amino acid permease	2.91	0.9708	0.999	1	0	1	2	0	2	0	0	0	10M(15.9949), 9M(15.9949)
sp|Q9NSB2|KRT84_HUMAN	#N/A	#N/A	#N/A	#N/A	2.33	0.9492	0.9984	2	0	1	5	0	2	0	0	0

## Sheet: Fig. 2A TcdB-GTD
	[acrylamide], M	C1	C2	C3	B1	B2	B3	D1	D2	D3	B.O.1	B.O.2
	Blank1	39331.7	52292.1	50485.5	30704.6	27983.7	21421.9	34930.5	50446.5	50275	1123.73	993.549			TcdB-GTD - C3	TcdB-GTD - B3	TcdB-GTD - D3	TcdB-GTD - C1	TcdB-GTD - C2	TcdB-GTD - B1	TcdB-GTD - B2	TcdB-GTD - D1	TcdB-GTD - D2	bile only 1	Bile ONLY 2
	Blank2	38634.2	50997.6	50372.2	30475.2	28986.4	21308.6	34381.5	49577.8	49245.8	1139.16	1001.18		1	50637	21435	50787.8	39350.3	52442.3	30491.4	28037.3	35258.1	50658.1	1141.07	1035.05
0	0	38550.1	53006.7	49884.1	30182.6	28245.4	21266	34249.6	49607.4	49799	1108.88	999.403		2	50697.3	21316.7	50489.2	39449.7	51975.8	30725.2	28046.3	34986.1	50427.9	1116.06	1006.05
4	0.161765	29024.7	39741.4	38356.2	21917.1	21146.3	14945.5	24449.4	37212.7	36012.8	745.344	669.338		3	50450	21551.2	49975.7	39356.3	52457.3	30576.7	28139.6	34670	50606.8	1110.06	1027.05
8	0.317308	23822	32506.9	31904	17118.8	15975.1	11792.2	19437.8	29546.3	28705.4	672.737	606.518		4	50566.6	21588.3	50402.8	39555.1	52488.5	30848.5	28056.3	35134.7	50617.9	1078.06	975.048
12	0.466981	19780.9	26953	26729.6	13629.3	12919.7	9527.69	16273.4	25063.1	23404.6	631.759	583.303		5	50276.2	21459	50054.1	39393.5	52472.4	30761.3	27950	34965.1	50561.6	1095.06	1052.06
16	0.611111	17361.8	23216.4	23131.6	10706.1	10590.5	7623.97	13743.7	20742.1	20115.5	595.184	562.103		6	50656.1	21375.8	50455.1	39326.2	52346.8	30574.7	28217.8	35270.1	50494.3	1107.06	1028.05
20	0.75	14779.2	19759	20608	8345.08	8657.62	6129.7	11700.8	17929.2	15700.5	578.801	541.742		7	50370.7	21227.5	50462.1	38890.5	52416.1	30957.9	28215.8	34969.1	50569.7	1119.06	989.049
														8	50283.2	11487.6	50447	12376.7	52516.7	30701.1	27917.9	34886.8	50102.3	1100.06	986.049
	[acrylamide], M	C1	C2	C3	B1	B2	B3	D1	D2	D3				9	50572.7	175.002	50376.7	136.001	52194	17855.9	28020.2	35245	50439	1138.06	1021.05
	Blank1													10	50630	171.001	49862.1	128.001	52124.6	133.001	27803.6	35164.8	50470.2	1076.06	1019.05
	Blank2													11	50472.2	172.001	50542.5	123.001	52161.8	142.001	27652.2	35027.3	50247	1154.07	976.048
0	0	38550.1	53006.7	49884.1	29073.8	27136.5	20266.6	34249.6	49607.4	49799				12	50686.2	153.001	50218.9	112.001	51908.5	114.001	27909.9	35006.2	50525.4	1160.07	953.045
4	0.161765	29605.2	40536.2	39123.3	21595.2	20809	14561.7	24938.4	37956.9	36733.1				13	50531.5	156.001	49819.9	105.001	27388.5	123.001	27820.7	35222	50451.1	1132.06	959.046
8	0.317308	24774.8	33807.2	33180.2	17103.9	15914.5	11633.1	20215.3	30728.1	29853.6				14	50834	181.002	50138.5	98.0005	123.001	122.001	26374.8	34951	50237	1210.07	985.048
12	0.466981	20967.7	28570.2	28333.4	13777.4	13025.2	9481.05	17249.8	26566.8	24808.9				15	50448	182.002	50222.9	98.0005	134.001	117.001	104.001	34705.2	50610.9	1135.06	978.048
16	0.611111	18750.8	25073.7	24982.1	10919.8	10795	7626.81	14843.2	22401.4	21724.7				16	50119.4	161.001	50144.5	116.001	142.001	120.001	126.001	35159.7	50540.5	1143.07	997.05
20	0.75	16257.2	21734.9	22668.8	8542.91	8886.7	6146.76	12870.9	19722.1	17270.6				17	50088.2	180.002	6056.83	28551.7	113.001	128.001	152.001	35103.5	50947.6	1116.06	997.05
														18	50548.5	153.001	190.002	39090.3	116.001	19896.8	145.001	35197.9	50269.1	1124.06	1024.05
	[acrylamide], M	C1	C2	C3	B1	B2	B3	D1	D2	D3				19	50480.2	683.023	204.002	38715.8	141.001	30280.8	124.001	35253.1	50487.2	1105.06	963.046
0	0	1	1	1	1	1	1	1	1	1				20	50125.4	21218.5	177.002	39005	120.001	30309.9	134.001	34766.4	50257.1	1115.06	960.046
4	0.161765	1.30214	1.30764	1.27505	1.34631	1.30407	1.39177	1.37337	1.30694	1.3557				21	50587.7	21221.5	196.002	39134.5	123.001	30299.9	117.001	34899.8	50637	1127.06	1015.05
8	0.317308	1.55602	1.56791	1.50343	1.69983	1.70514	1.74215	1.69424	1.6144	1.66811				22	50396.8	21311.7	169.001	38550.2	125.001	30507.5	144.001	34794.5	50404.8	1101.06	1019.05
12	0.466981	1.83855	1.85532	1.76061	2.11025	2.08338	2.13759	1.98551	1.86727	2.00731				23	50606.8	21435	119.001	38451.8	35544.1	30565.7	122.001	35026.3	50719.4	1145.07	907.041
16	0.611111	2.05592	2.11404	1.99679	2.66248	2.51381	2.65728	2.30742	2.21447	2.29228				24	50411.9	21416.9	184.002	38547.2	50890.3	30130.3	107.001	35022.3	50592.8	1115.06	907.041
20	0.75	2.37127	2.43878	2.20056	3.40326	3.05361	3.29712	2.66101	2.51532	2.88346				25	50412.9	21302.7	35142.7	38769.1	51090.3	30832.5	9650.66	32579	50403.8	1095.06	969.047
	SLOPE	1.78832	1.86533	1.61529	2.82224	2.53276	2.78381	2.17479	1.97385	2.29705				26	50555.6	21387.9	49494.3	38974.8	51228	30612.8	28878.7	133.001	50128.4	1167.07	988.049
														27	50509.3	21521.1	49362.6	38407.7	51331.5	30726.2	28849.6	125.001	50462.1	1085.06	985.048
	[acrylamide], M	Control	Bile	DOCh										28	50252.1	20962	49322.4	38470.9	51055.1	30417.2	28964.9	132.001	50139.5	1111.06	1048.05
0	0	1	1	1										29	50385.7	5080.29	49139.5	38856.4	50913.4	30544.6	29220.7	141.001	50222.9	1096.06	1021.05
4	0.161765	1.29494	1.34739	1.34534										30	50401.8	151.001	49477.2	37270.4	50945.6	24123.1	29180.5	124.001	50277.2	1187.07	951.045
8	0.317308	1.54245	1.71571	1.65891										31	50721.4	176.002	49417.9	136.001	51315.4	152.001	29149.4	150.001	50975.7	1070.06	956.046
12	0.466981	1.81816	2.11041	1.95336										32	50428.9	162.001	49547.5	137.001	50702.3	152.001	29207.6	124.001	50605.8	1121.06	986.049
16	0.611111	2.05558	2.61119	2.27139										33	50442	173.001	48731.5	103.001	50783.7	133.001	28808.5	127.001	50152.6	1182.07	941.044
20	0.75	2.33687	3.25133	2.6866										34	50457.1	189.002	49282.2	121.001	50718.4	118.001	28819.5	8622.72	50469.1	1091.06	1013.05
														35	50540.5	175.002	48813.9	103.001	18405.9	149.001	28944.8	34482.4	50397.8	1134.06	1059.06
	SD	0	0	0										36	50610.9	150.001	49003.9	98.0005	128.001	96.0005	28826.5	34355.9	50132.5	1151.07	970.047
		0.0142467	0.0358102	0.0280916										37	50624.9	171.001	49638	121.001	128.001	131.001	13580.2	34069	50221.9	750.028	1030.05
		0.0280174	0.0188213	0.0332373										38	50526.4	1970.19	49109.4	107.001	121.001	117.001	123.001	34500.4	50502.3	104.001	1003.05
		0.0412642	0.0221324	0.0615242										39	50588.7	21277.6	49101.3	110.001	114.001	732.027	146.001	34614.8	24062.9	129.001	1057.06
		0.0478662	0.0688923	0.0407184										40	19922.8	21323.7	20482	103.001	116.001	30387.1	137.001	34029.8	149.001	130.001	985.048
		0.100246	0.146371	0.151377										41	176.002	21464	175.002	4368.95	121.001	30261.7	129.001	34469.3	123.001	115.001	636.02
														42	164.001	21213.5	165.001	38370.5	125.001	30044.1	105.001	34450.3	119.001	125.001	180.002
	SEM	0	0	0										43	165.001	21234.5	166.001	38837.3	140.001	30432.3	142.001	34470.3	130.001	77.0003	194.002
		0.00822534	0.020675	0.0162187										44	155.001	21438	179.002	38578.3	24405.8	30326.9	133.001	34434.2	149.001	117.001	187.002
		0.0161759	0.0108665	0.0191895										45	159.001	21129.3	159.001	38601.4	52857.4	30037.1	117.001	34365	145.001	113.001	161.001
		0.0238239	0.0127781	0.035521										46	144.001	21050.1	157.001	38573.3	53485.8	30143.4	128.001	34336.9	127.001	126.001	168.001
		0.0276356	0.039775	0.0235088										47	174.002	21329.7	205.002	38517.1	53307.8	30156.4	125.001	17398.1	118.001	518.013	166.001
		0.0578771	0.0845075	0.0873977										48	1850.17	21282.6	160.001	38538.2	53400.3	30454.3	4829.17	117.001	33739.9	1098.06	160.001
														49	50436	21322.7	26831	38911.6	52903.7	30145.4	28301	137.001	50140.5	1085.06	710.025
	Slope	1.75632	2.71294	2.14856										50	50739.5	21126.3	50132.5	38558.2	53001.2	30091.2	28072.4	126.001	49596.8	1122.06	1002.05
														51	49789.7	7874.1	50145.5	38445.8	53335	30208.6	28343.1	124.001	49595.8	1111.06	1036.05
														52	50432	176.002	49705.3	38397.6	53290.7	30032	28276.9	115.001	49644	1149.07	1089.06
	ANOVA	Control	Bile	DOCh		Anova: Single Factor								53	50128.4	153.001	49683.2	38208.9	52657.4	30282.8	28377.2	117.001	49097.3	1174.07	977.048
		1.78832	2.82224	2.17479										54	50416.9	156.001	49961.6	38610.4	52596.1	29981.9	28375.2	126.001	49585.7	1217.07	991.049
		1.86533	2.53276	1.97385		SUMMARY								55	50081.2	154.001	49969.6	38646.6	53136.9	29936.8	28314	22453.2	49441	1167.07	983.048
		1.61529	2.78381	2.29705		Groups	Count	Sum	Average	Variance				56	50327.4	172.001	49450.1	38456.8	52480.5	14899.1	28374.2	34301.8	49455.1	1123.06	993.049
						Control	3	5.26895	1.75632	0.0163981				57	50408.8	191.002	50023.9	12439.7	53034.4	123.001	28152.6	34425.2	49707.3	1137.06	978.048
						Bile	3	8.13882	2.71294	0.0247167				58	50886.2	163.001	49761.6	124.001	52606.1	111.001	28164.6	34368	49224	1093.06	989.049
						DOCh	3	6.44569	2.14856	0.0266296				59	50448	175.002	49991.8	99.0005	1769.16	122.001	27948	34194.4	49512.4	1208.07	1008.05
														60	13201.7	172.001	49610.9	95.0005	142.001	101.001	23609.8	34254.6	49933.5	1115.06	1004.05
														61	159.001	171.001	49578.7	110.001	107.001	127.001	123.001	34137.2	40798.1	1139.06	952.045
						ANOVA								62	148.001	160.001	49508.3	129.001	120.001	108.001	118.001	34165.3	112.001	1165.07	1028.05
						Source of Variation	SS	df	MS	F	P-value	F crit		63	157.001	169.001	49663.1	108.001	117.001	127.001	143.001	33997.7	132.001	1151.07	1001.05
						Between Groups	1.3875	2	0.693751	30.7221	0.000704075	5.14325		64	137.001	172.001	16570.7	112.001	120.001	130.001	115.001	34500.4	136.001	1132.06	986.049
						Within Groups	0.135489	6	0.0225815					65	156.001	8636.73	166.001	121.001	108.001	125.001	116.001	34057.9	146.001	1103.06	806.033
														66	191.002	14900.1	189.002	119.001	116.001	109.001	123.001	34103.1	120.001	1161.07	166.001
						Total	1.52299	8						67	155.001	15148.5	185.002	92.0004	116.001	143.001	122.001	34489.4	141.001	1149.07	173.001
														68	15106.4	14918.1	169.001	93.0004	157.001	119.001	124.001	17748.7	144.001	1122.06	189.002
														69	49974.7	15076.4	161.001	483.012	140.001	116.001	115.001	124.001	20674.4	126.001	175.002
														70	50085.2	15041.3	182.002	28869.6	116.001	21234.5	136.001	102.001	49744.5	101.001	180.002
	TUKEY HSD	PAIRS	ABS DIFF	MSE	q, tukey									71	50272.2	14829	195.002	29163.5	122.001	22306.9	139.001	126.001	49768.6	117.001	170.001
		Control vs Bile	0.956622	0.0867592	11.0262									72	50241	14888.1	139.001	28862.6	140.001	22078.4	139.001	107.001	49671.2	150.001	194.002
		Control vs DOCh	0.392246		4.52108									73	49523.4	15128.4	177.002	29358.1	29556.6	22216.7	16421.5	114.001	49529.5	116.001	166.001
		Bile vs DOCh	0.564376		6.50509									74	50108.3	14833	189.002	28921.8	39553.1	22031.3	21020.1	121.001	50032	102.001	315.005
														75	49975.7	14741.9	170.001	28773.4	39720.8	21661.4	21261.6	126.001	49229	102.001	995.049
														76	49794.8	14852	173.001	28856.6	40053.1	21873.9	20884.8	134.001	49331.5	124.001	995.049
	T-Test	t-Test: Two-Sample Assuming Equal Variances					t-Test: Two-Sample Assuming Equal Variances							77	49934.5	14909.1	196.002	29224.7	39738.9	22154.5	21313.7	125.001	49669.2	113.001	991.049
														78	49818.9	15026.3	25665.9	29066.2	39546.1	21845.8	21248.6	131.001	49453.1	1014.05	1012.05
			Control	Bile				Control	DOCh					79	49404.8	4828.17	35917.4	29281.8	39716.8	22096.4	21149.3	116.001	49398.8	1076.06	1013.05
		Mean	1.75632	2.71294			Mean	1.75632	2.14856					80	49475.2	153.001	35838.1	28976.9	39792.1	22080.4	21386.9	120.001	49854.1	1145.07	1021.05
		Variance	0.0163981	0.0247167			Variance	0.0163981	0.0266296					81	1971.19	181.002	36452.4	28940.8	39832.2	21827.8	21203.5	121.001	33676.6	1118.06	1002.05
		Observations	3	3			Observations	3	3					82	170.001	139.001	36032.8	15934.7	39615.4	21837.8	20913.9	105.001	125.001	1111.06	1031.05
		Pooled Variance	0.0205574				Pooled Variance	0.0215139						83	155.001	169.001	36197.4	125.001	39634.4	22011.2	21185.4	19612.2	114.001	1111.06	982.048
		Hypothesized Mean Difference	0				Hypothesized Mean Difference	0						84	163.001	169.001	36089	120.001	40066.2	21737.6	20936.9	24481.9	126.001	1111.06	909.041
		df	4				df	4						85	171.001	146.001	35741.8	126.001	39627.4	21794.7	21085.2	24702.5	136.001	1177.07	1002.05
		t Stat	-8.1715				t Stat	-3.27525						86	157.001	148.001	35878.3	120.001	6309.99	21800.7	21312.7	24590.2	145.001	1156.07	1025.05
		P(T<=t) one-tail	0.000610593				P(T<=t) one-tail	0.0153187						87	179.002	187.002	36003.7	103.001	119.001	14926.1	9603.61	24462.9	129.001	1146.07	977.048
		t Critical one-tail	2.13185				t Critical one-tail	2.13185						88	205.002	177.002	35751.8	86.0004	126.001	139.001	117.001	24510	148.001	1122.06	1010.05
		P(T<=t) two-tail	0.00122119				P(T<=t) two-tail	0.0306373						89	163.001	180.002	36066	104.001	123.001	128.001	134.001	24404.8	154.001	1068.06	996.05
		t Critical two-tail	2.77645				t Critical two-tail	2.77645						90	156.001	188.002	36208.5	107.001	132.001	112.001	134.001	24235.3	150.001	1086.06	1018.05
														91	152.001	148.001	35989.7	119.001	109.001	135.001	108.001	24508	122.001	1107.06	1010.05
														92	13915.7	5677.61	9829.83	117.001	129.001	118.001	113.001	24366.7	167.001	1107.06	896.04
														93	38778.1	11978.2	180.002	104.001	139.001	122.001	137.001	24274.4	120.001	1103.06	167.001
														94	38839.3	11850	167.001	107.001	146.001	121.001	123.001	24406.8	126.001	1081.06	151.001
														95	38409.7	11798	172.001	4846.17	130.001	110.001	122.001	17821.9	126.001	1189.07	180.002
														96	38232	11786.9	166.001	23756.2	136.001	146.001	130.001	140.001	9425.44	1110.06	181.002
														97	38341.4	11774.9	186.002	23704.1	522.014	110.001	127.001	125.001	37243.3	1062.06	179.002
														98	38504	11798	174.002	24044.9	32357.3	126.001	128.001	116.001	37290.4	1089.06	147.001
														99	38356.5	11801	183.002	23889.5	32638.2	114.001	129.001	130.001	37288.4	1105.06	171.001
														100	37946.9	11840	151.001	23624.9	32511.8	118.001	126.001	123.001	37058.6	768.029	177.002
														101	38032.2	11758.9	165.001	23750.2	32511.8	9714.72	4662.09	143.001	37456.1	135.001	193.002
														102	38223	11703.8	165.001	24015.8	32364.3	17487.3	16107	121.001	37314.5	102.001	189.002
														103	38355.5	11688.8	222.002	23943.6	32374.3	17050.5	15993.8	134.001	37408.9	121.001	179.002
														104	38256.1	11727.9	28477.5	23857.4	32355.3	17131.7	16055.9	120.001	37026.5	135.001	504.013
														105	15593.2	5937.76	28601.9	23632.9	32922.1	17153.7	15860.6	121.001	37353.7	114.001	627.02
														106	182.002	161.001	28494.6	19767.5	32408.5	17272.9	15921.7	130.001	37059.6	152.001	643.021
														107	140.001	152.001	28923.8	97.0005	32381.4	16827.2	15974.8	132.001	37013.4	124.001	681.023
														108	170.001	174.002	28821.5	115.001	32490.7	16858.2	15714.3	7122.54	37038.5	123.001	668.022
														109	157.001	184.002	28732.2	123.001	32767.6	17055.5	15932.7	19382.8	10466.5	105.001	685.023
														110	136.001	174.002	28538.7	110.001	30585.7	17172.7	16269.2	19237.5	146.001	105.001	670.022
														111	176.002	168.001	28884.7	141.001	125.001	17242.9	15956.7	19457.9	141.001	113.001	707.025
														112	160.001	208.002	28619.9	117.001	122.001	17085.6	15912.7	19423.9	139.001	102.001	640.02
														113	150.001	184.002	28601.9	104.001	132.001	17204.8	15945.7	19367.7	140.001	231.003	705.025
														114	156.001	158.001	29014	98.0005	133.001	17001.4	16031.8	19357.7	116.001	674.023	694.024
														115	156.001	169.001	28754.3	106.001	138.001	17101.6	7705.97	19361.7	125.001	718.026	681.023
														116	181.002	193.002	12035.2	133.001	111.001	17135.7	99.0005	19542.1	111.001	754.028	646.021
														117	168.001	175.002	205.002	127.001	144.001	417.009	101.001	19607.2	115.001	696.024	679.023
														118	154.001	8427.55	196.002	122.001	129.001	130.001	124.001	19741.5	112.001	739.027	661.022
														119	10185.2	9455.47	213.002	99.0005	141.001	159.001	108.001	19296.6	127.001	775.03	667.022
														120	31924.9	9479.49	160.001	123.001	156.001	133.001	133.001	19324.7	144.001	736.027	676.023
														121	31960	9702.71	187.002	16292.3	142.001	143.001	106.001	19590.2	134.001	747.028	653.021
														122	31934.9	9579.59	161.001	20151.3	145.001	152.001	125.001	13473.1	133.001	761.029	660.022
														123	31929.9	9490.5	157.001	20125.2	117.001	138.001	119.001	117.001	18490.1	786.031	674.023
														124	31655	9601.61	156.001	20159.3	5169.34	124.001	121.001	124.001	29398.2	733.027	432.009
														125	31737.3	9354.37	181.002	20055.1	26907.2	121.001	116.001	124.001	29936.8	733.027	158.001
														126	32038.3	9514.52	175.002	19971.9	27432.6	113.001	126.001	111.001	29565.7	724.026	194.002
														127	31986.1	9571.58	9696.7	20257.5	27319.3	120.001	113.001	115.001	29595.8	773.03	197.002
														128	31902.8	9649.65	23205.9	19981	26844	118.001	112.001	123.001	29572.7	780.03	195.002
														129	32011.2	9552.56	23496.6	20144.3	26582.3	109.001	2319.27	140.001	29649.9	742.028	179.002
														130	31642	9469.48	23554.7	19988	26871.1	5021.26	13134.6	131.001	29578.7	744.028	172.001
														131	32125.5	9438.45	23273.1	20295.6	27163.9	13846.6	13003.5	116.001	29420.2	757.029	160.001
														132	8072.26	2530.32	23245	19948.9	26979.4	13697.4	13006.5	128.001	29632.9	716.026	182.002
														133	144.001	213.002	23426.4	8556.66	26966.3	13474.1	12902.3	131.001	29524.5	747.028	166.001
														134	166.001	174.002	23486.6	108.001	27011.4	13716.4	12849.3	105.001	29467.4	186.002	195.002
														135	149.001	170.001	23592.8	106.001	26664.5	13994.8	12887.3	120.001	29608.8	112.001	273.004
														136	171.001	162.001	23759.2	101.001	26838	13570.2	12895.3	110.001	29352	117.001	628.02
														137	168.001	157.001	23438.4	142.001	26808.9	13730.4	13049.5	137.001	29497.5	123.001	603.018
														138	125.001	159.001	23353.2	117.001	19131.3	13612.3	12823.2	4355.95	29393.2	125.001	602.018
														139	148.001	195.002	23277.1	99.0005	139.001	13592.2	12967.4	16266.2	25679.9	126.001	584.017
														140	191.002	171.001	23150.8	132.001	120.001	13506.1	12899.3	16393.4	123.001	141.001	610.019
														141	170.001	167.001	13538.2	121.001	120.001	13699.4	12718.1	16073.9	137.001	102.001	606.018
														142	145.001	165.001	210.002	124.001	125.001	13616.3	12820.2	16231.2	112.001	105.001	603.018
														143	143.001	168.001	206.002	106.001	116.001	13410	5145.32	16096.9	140.001	125.001	599.018
														144	164.001	4715.11	176.002	133.001	95.0005	13343.9	145.001	16134	156.001	113.001	603.018
														145	19534.1	7622.9	170.001	113.001	131.001	8809.88	122.001	16235.2	141.001	129.001	593.018
														146	26819.9	7691.96	191.002	3376.57	136.001	120.001	163.001	16409.5	122.001	117.001	591.017
														147	26842	7721.98	210.002	17275.9	123.001	126.001	145.001	16236.2	120.001	125.001	566.016
														148	26749.7	7724.98	166.001	17304	113.001	121.001	95.0005	16316.3	120.001	685.023	617.019
														149	26404.8	7534.84	169.001	17146.7	94.0004	116.001	129.001	16275.2	122.001	684.023	602.018
														150	26674.5	7528.83	186.002	17451.2	109.001	123.001	145.001	16417.5	119.001	633.02	636.02
														151	26815.9	7591.88	198.002	17462.2	131.001	118.001	114.001	16222.1	151.001	636.02	628.02
														152	26666.5	7629.91	190.002	17419.2	105.001	116.001	129.001	16363.4	7025.47	661.022	620.019
														153	26928.2	7595.88	4720.11	17475.3	127.001	122.001	131.001	16429.5	25196.7	654.021	621.019
														154	26813.9	7548.85	20448.9	17464.2	128.001	112.001	159.001	2560.33	25300	665.022	630.02
														155	26994.4	7489.8	19957.9	17250.9	3297.54	120.001	119.001	118.001	25033.3	671.023	588.017
														156	26593.3	7704.97	20108.2	17359.1	23320.2	130.001	9372.39	123.001	24672.4	715.026	505.013
														157	26452	7571.87	20273.5	17319	23325.2	116.001	10781.8	132.001	24971.2	673.023	174.002
														158	16824.1	7680.95	19984	17358.1	23354.2	111.001	10755.8	139.001	25143.6	654.021	175.002
														159	160.001	7641.92	20066.1	17418.2	23311.1	130.001	10746.8	119.001	25122.5	670.022	179.002
														160	150.001	7701.97	20071.1	9657.66	23199.9	114.001	10576.6	115.001	25080.4	636.02	162.001
														161	167.001	5725.64	20178.3	127.001	23356.3	3275.54	10717.7	134.001	25354.1	647.021	178.002
														162	142.001	161.001	20159.3	128.001	23053.6	10864.9	10332.3	130.001	25068.4	713.025	193.002
														163	147.001	183.002	19914.8	131.001	23169.8	10963	10559.6	132.001	25212.8	674.023	168.001
														164	178.002	198.002	20259.5	123.001	23258	10962	10495.5	137.001	25102.5	716.026	184.002
														165	177.002	155.001	19963.9	105.001	23277.1	10703.7	10559.6	128.001	24898	664.022	175.002
														166	169.001	175.002	12173.4	118.001	23030.5	10758.8	10527.5	130.001	24677.4	681.023	171.001
														167	183.002	207.002	179.002	132.001	22843.1	10681.7	10613.6	102.001	25112.5	717.026	237.003
														168	133.001	165.001	178.002	95.0005	23098.7	10685.7	10472.5	11539.7	3018.46	678.023	548.015
														169	162.001	179.002	172.001	116.001	23431.4	10869.9	10492.5	13756.5	122.001	511.013	597.018
														170	146.001	164.001	179.002	123.001	14738.9	10665.7	10635.7	13529.1	125.001	150.001	576.017
														171	161.001	143.001	187.002	143.001	116.001	10719.7	1768.16	13624.3	128.001	124.001	650.021
														172	19109.2	184.002	167.001	117.001	115.001	10609.6	113.001	13796.5	136.001	128.001	595.018
														173	23172.8	162.001	159.001	139.001	128.001	10751.8	114.001	13636.3	107.001	145.001	553.015
														174	23205.9	4676.09	153.001	100.001	145.001	10438.4	116.001	13645.3	129.001	140.001	548.015
														175	23283.1	6232.94	170.001	2578.33	97.0005	10604.6	118.001	13879.6	149.001	111.001	608.019
														176	23201.9	6204.93	174.002	14776.9	128.001	10554.6	127.001	14015.8	137.001	95.0005	565.016
														177	23169.8	6234.94	167.001	14795.9	127.001	10463.5	126.001	13637.3	134.001	124.001	566.016
														178	23334.2	6114.87	179.002	14720.8	141.001	6696.24	139.001	13741.4	124.001	96.0005	583.017
														179	22965.3	6095.86	145.001	14898.1	135.001	139.001	133.001	13766.5	131.001	134.001	579.017
														180	23104.7	6280.97	202.002	14921.1	132.001	136.001	155.001	13844.6	2358.28	142.001	617.019
														181	23352.2	6219.93	3310.55	14979.2	146.001	136.001	135.001	13759.5	20813.6	117.001	575.017
														182	22800	6109.87	15876.6	14657.7	132.001	127.001	124.001	13779.5	20800.6	244.003	582.017
														183	23148.8	6190.92	15879.6	14851	129.001	140.001	3596.65	7176.57	20535.1	646.021	582.017
														184	22943.3	6178.91	15605.2	14543.6	119.001	115.001	8669.76	139.001	20652.3	636.02	612.019
														185	23028.5	6107.86	15764.4	14766.9	10256.3	104.001	8761.84	133.001	20819.7	655.021	586.017
														186	12204.4	5954.77	15921.7	14854	19793.6	136.001	8710.79	126.001	20666.3	636.02	566.016
														187	147.001	6017.81	15633.2	14918.1	19814.6	134.001	8625.72	104.001	20594.2	664.022	597.018
														188	165.001	5975.78	15578.1	14707.8	19680.4	150.001	8705.79	125.001	20716.4	651.021	553.015
														189	177.002	5892.74	15661.3	14665.7	19836.7	133.001	8806.88	126.001	20853.7	637.02	559.016
														190	185.002	6225.94	15459.9	14705.8	19472.9	133.001	8872.94	123.001	21016.1	670.022	376.007
														191	150.001	6165.9	15721.4	14694.8	19711.4	117.001	8692.78	123.001	20664.3	634.02	185.002
														192	170.001		15564.1	14678.8	19952.9	114.001	8635.73	113.001	20852.7	593.018	162.001
														193	199.002		15637.2	14890.1	19889.8	130.001	8756.83	106.001	20570.1	609.019	155.001
														194	188.002		15881.6		19664.3	124.001	8601.7	143.001	20833.7	592.018	167.001
														195	155.001		15623.2		19897.8	1073.06	8692.78	105.001	5881.73	637.02	175.002
														196	154.001				19770.5	8527.64	8566.67	120.001	106.001	616.019	167.001
														197	190.002				19638.3	8410.54	8502.61	103.001	129.001	604.018	204.002
														198	5487.51				19842.7	8451.57	8373.5	106.001	147.001	665.022	156.001
														199	20734.5				19762.5	8505.62	8545.65	4115.85	115.001	631.02	165.001
														200	20878.8				19657.3	8555.66		11660.8	145.001	628.02	170.001
														201	20683.4					8398.52		11608.7	133.001	573.016	182.002
														202	20595.2					8479.59		11659.8	144.001	634.02	166.001
														203	20529.1					8378.51		11713.9	134.001	649.021	423.009
														204	20431.9					8421.55		11667.8	113.001	613.019	588.017
														205	20613.2					8290.44		11706.9	127.001	657.022	570.016
														206	20477					8272.42		11719.9	127.001	475.011	577.017
														207	20632.3					8210.37		11871	115.001	135.001	559.016
														208	20437.9					8254.41		11783.9	127.001	121.001	573.016
														209	20507					8277.42		11741.9	6629.2	140.001	595.018
														210	20445.9					8284.43		11599.7	17944.1	131.001	543.015
														211	20731.5					8316.46		11742.9	18028.2	111.001	551.015
														212	20712.4					8244.4		11727.9	17820.9	108.001	540.015
														213	20718.4					8152.32		11724.9	17815.9	102.001	534.014
														214	20599.2					8205.36		11861	17910	84.0003	579.017
														215						8264.41		11830	18150.5	104.001	539.014
														216								11782.9	18041.3	115.001	599.018
														217								11709.9	17848.9	120.001	557.015
														218								11766.9	17919	137.001	537.014
														219								11847	17776.8	107.001	517.013
														220								11735.9	17850.9	113.001	564.016
														221								11396.5	17992.2	181.002	576.017
														222								11590.7	17932.1	581.017	578.017
														223								11698.8	18041.3	600.018	567.016
														224								11535.7	17866	613.019	527.014
														225								11535.7		599.018	594.018
														226										610.019	564.016
														227										564.016	367.007
														228										555.015	181.002
														229										587.017	195.002
														230										593.018	180.002
														231										608.019	172.001
														232										571.016	189.002
														233										540.015	172.001
														234										615.019	186.002
														235										582.017	184.002
														236										595.018	180.002
														237										642.021	190.002
														238										589.017	171.001
														239										606.018	159.001
														240										637.02	298.004
														241										588.017	560.016
														242										612.019	520.014
														243										582.017	518.013
														244										590.017	524.014
														245										625.02	545.015
														246										500.012	601.018
														247										127.001	513.013
														248										112.001	582.017
														249										126.001	556.015
														250										117.001	554.015
														251										114.001	563.016
														252										96.0005	558.016
														253										113.001	538.014
														254										120.001	588.017
														255										121.001	518.013
														256										112.001	587.017
														257										84.0003	540.015
														258										96.0005	510.013
														259										101.001	531.014
														260										113.001	537.014
														261										108.001	522.014
														262										132.001	539.014
														263										120.001	575.017
														264										427.009	558.016
														265										553.015	522.014
														266										553.015	535.014
														267										562.016	491.012
														268										531.014	539.014
														269										588.017	538.014
														270										599.018	530.014
														271										591.017	529.014
														272										585.017	555.015
														273										569.016	533.014
														274										547.015	514.013
														275										556.015	497.012
														276										588.017	511.013
														277										560.016	579.017
														278										584.017	546.015
														279										593.018	513.013
														280										560.016	534.014
														281										556.015	542.015
														282										582.017	533.014
														283										608.019	586.017
														284										591.017	572.016
														285										569.016
														286										564.016
														287										583.017
														288										558.016
														289										572.016
														290										577.017
														291										593.018
														292										622.019
														293										594.018
														294										601.018
														295										627.02
														296										552.015
														297										600.018
														298										593.018
														299										567.016
														300										574.016
														301										613.019

## Sheet: Fig. 2B RIDMARTX Vc
Figure 2B. RIDMARTX V.c.
															Experimental Data (20220906)										Experimental Data (20250625)
															Read #	Control 1	Control 2	Bile only 1	Bile only 2	Bile 1	Bile 2	DOCh 1	DOCh 2		Read #	Control 3	Bile only 3	Bile 3	DOCh 3
															1	393428	327868	15169.5	16205.1	208060	210300	278446	477812		1	35234	1645.14	26702.6	39992.9
	[acrylamide], M	C1	C2	C3	B1	B2	B3	D1	D2	D3	B.O.1	B.O.2	B.O.3		2	392566	327598	15281.7	16381.4	207252	210975	278383	475988		2	35101.5	1597.13	26035.9	40185.6
	Blank1														3	393450	328902	15208.6	16187.1	207343	209725	277461	477493		3	34851.7	1500.11	26699.6	40211.7
	Blank2														4	392465	327282	15114.4	16453.5	207568	210508	278835	478341		4	35257.1	1606.13	26569.3	39680.6
0	0	365816	320037	34998.2	192677	200622	26354.2	252600	366584	40030.8	15713.8	15226.4	1598.18		5	392860	327527	15134.4	16163.1	207273	210934	278700	478999		5	34892.8	1619.13	26608.4	39846.3
4	0.161765	235346	221261	22375.3	134730	138980	17218.7	160361	222581	26780.7	10216.2	9877.21	1055.56		6	393182	327638	15448.9	15983.8	206188	210069	277912	477089		6	34974.1	1595.13	26445.9	40025
8	0.317308	173251	163653	15844.8	103983	106996	13141.9	108778	158204	18974.2	9320.23	9436.33	937.103		7	393300	328179	11153.2	16372.4	207034	210753	279264	478365		7	35041.3	1657.14	26331.6	40297.1
12	0.466981	134218	129403	12308.3	80360.6	84853.3	10618	89035.6	129963	14530.2	8575.08	8461.67	890.99		8	392886	328306	205.002	16305.3	207513	211194	278195	479292		8	34912.9	1682.14	26418.9	40076.2
16	0.611111	109153	103377	9742.56	66593.8	72269.7	8697.74	66723.5	103007	11419.5	8193.91	8046.9	852.286		9	392161	327796	172.001	15865.6	208053	210386	243445	479756		9	35387.5	1526.12	26387.8	39961.7
20	0.75	90303.2	83658.1	7822.66	56663.7	61563.9	7473.49	55603.5	85612.6	9043.91	7950.66	7810.65	782.221		10	391696	328310	175.002	165.001	207255	210595	153.001	480831		10	35147.7	1592.13	26750.7	10327.3
															11	393517	327333	195.002	147.001	207807	209819	144.001	479283		11	34942	1619.13	26297.5	166.001
	[acrylamide], M	C1	C2	C3	B1	B2	B3	D1	D2	D3					12	391913	326845	143.001	196.002	206455	18796.7	146.001	53921.1		12	34395.1	1502.11	26248.4	154.001
	Blank1														13	392015	327310	160.001	189.002	206713	133.001	131.001	145.001		13	34902.8	1511.11	26357.7	170.001
	Blank2														14	392144	327775	3917.77	173.001	206507	132.001	160.001	149.001		14	35085.5	1585.13	26582.3	172.001
0	0	365816	320037	34998.2	176963	185396	24756.1	252600	366584	40030.8					15	390851	327954	15008.3	179.002	88155.4	114.001	168.001	159.001		15	35055.4	1548.12	26482	194.002
4	0.161765	240053	225686	22822.8	127004	131685	16486.4	163569	227032	27316.3					16	392321	327687	15318.7	204.002	150.001	126.001	193.002	154.001		16	35229	1580.12	26504.1	196.002
8	0.317308	180181	170199	16478.6	98449.4	101462	12693	113129	164533	19733.2					17	391687	327513	15272.7	11753.9	139.001	136.001	162024	148.001		17	34952	1750.15	26647.5	166.001
12	0.466981	142271	137168	13046.8	76092.7	80975.1	10310.7	94377.8	137761	15402					18	390391	326731	15408.9	15661.3	138.001	115.001	253775	150.001		18	34921.9	1686.14	26410.8	183.002
16	0.611111	117885	111647	10522	63071.9	69360.6	8473.09	72061.4	111247	12333.1					19	391921	250418	15110.4	15620.2	112.001	126.001	254095	126.001		19	34906.9	1653.14	26124.1	190.002
20	0.75	99333.5	92023.9	8604.93	53584.3	59128.6	7360.4	61163.8	94173.8	9948.3					20	391112	110.001	3756.71	15762.4	119.001	101355	253591	278484		20	34879.8	1575.12	26004.8	167.001
															21	390522	129.001	195.002	15938.7	130.001	201324	254704	371350		21	34804.5	1648.14	26419.9	211.002
	[acrylamide], M	C1	C2	C3	B1	B2	B3	D1	D2	D3					22	47523.7	151.001	213.002	15795.5	120.001	200927	254183	371955		22	34914.9	1568.12	26273.5	159.001
0	0	1	1	1	1	1	1	1	1	1					23	161.001	130.001	189.002	14180	139061	201393	245344	370901		23	34532.6	1616.13	26557.2	175.002
4	0.161765	1.52389	1.41806	1.53348	1.39337	1.40787	1.50161	1.54431	1.61468	1.46545					24	119.001	128.001	162.001	198.002	193937	201819	164.001	370171		24	35357.4	1490.11	26286.5	171.001
8	0.317308	2.03027	1.88037	2.12386	1.79751	1.82725	1.95036	2.23284	2.22803	2.0286					25	136.001	162.001	182.002	162.001	193774	200264	202.002	370423		25	34816.5	1484.11	26538.2	172.001
12	0.466981	2.57127	2.33318	2.68252	2.32563	2.28954	2.40101	2.67648	2.66102	2.59906					26	149.001	162.001	181.002	186.002	192576	182792	154.001	370180		26	35301.2	1568.12	26190.3	183.002
16	0.611111	3.10316	2.8665	3.32621	2.80574	2.67292	2.92173	3.50535	3.29522	3.24581					27	143.001	247905	6507.12	192.002	193294	128.001	126.001	369595		27	35154.7	1652.14	26460	207.002
20	0.75	3.6827	3.47776	4.06723	3.30252	3.13547	3.36341	4.12989	3.89263	4.02388					28	105.001	325530	15250.6	155.001	194059	144.001	150.001	368896		28	23871.5	1688.14	26418.9	25217.8
	SLOPE	3.46848	3.09826	3.86501	2.94027	2.77513	3.11028	4.01333	3.77621	3.73865					29	128.001	324955	15140.5	196.002	192865	135.001	157.001	71765.9		29	163.001	1629.13	26379.8	26982.4
															30	111476	324536	15206.6	184.002	44257.8	126.001	150.001	158.001		30	199.002	1571.12	26198.3	26924.2
	[acrylamide], M	Control	Bile	DOCh											31	371904	324396	15051.3	11956.1	151.001	114.001	182.002	190.002		31	155.001	1537.12	26278.5	26970.3
0	0	1	1	1											32	372634	323987	15153.5	15690.3	146.001	116.001	137247	171.001		32	178.002	1635.13	26178.2	27089.7
4	0.161765	1.49181	1.43428	1.54148											33	371911	324676	15241.6	15804.5	136.001	120.001	252826	159.001		33	178.002	1658.14	26080	26740.7
8	0.317308	2.0115	1.85837	2.16316											34	371363	138742	15501	15644.2	178.002	117.001	252172	161.001		34	200.002	1559.12	26087	27049.5
12	0.466981	2.52899	2.33873	2.64552											35	370973	139.001	15272.7	15811.5	127.001	111.001	252443	171.001		35	181.002	1584.13	26095	27194.9
16	0.611111	3.09862	2.80013	3.34879											36	371645	127.001	15122.4	15682.3	120.001	128.001	252627	149.001		36	182.002	1611.13	26409.8	26857
20	0.75	3.74256	3.26713	4.01547											37	36582.8	122.001	15323.7	15722.4	124.001	157685	252993	261279		37	190.002	1558.12	26409.8	17818.9
															38	135.001	120.001	2716.37	15641.2	116847	200388	252604	368641		38	165.001	1642.13	26273.5	166.001
	SD	0	0	0											39	107.001	119.001	205.002	12829.2	193183	200789	252346	366944		39	4386.96	930.043	26501.1	196.002
		0.0522971	0.0479714	0.0609538											40	124.001	120.001	184.002	174.002	193122	201143	252788	367038		40	22357	306.005	26137.1	186.002
		0.100288	0.0661715	0.0951659											41	123.001	144.001	189.002	172.001	192311	199981	185075	367134		41	22569.5	289.004	26257.4	169.001
		0.145717	0.0464419	0.033452											42	163.001	6140.89	176.002	173.001	192885	200897	162.001	365656		42	22632.6	274.004	26386.8	171.001
		0.187701	0.10165	0.112525											43	114.001	320109	177.002	151.001	192657	200612	141.001	366342		43	22316.9	291.004	26525.1	162.001
		0.244348	0.096363	0.0970457											44	165.001	320221	182.002	194.002	192390	201271	152.001	364915		44	22454.2	277.004	26232.4	171.001
															45	144.001	320188	196.002	164.001	192441	199895	153.001	366000		45	22288.8	293.004	25813.3	169.001
	SEM	0	0	0											46	344852	320418	197.002	174.002	192990	17149.7	156.001	319733		46	22307.9	346.006	26231.4	185.002
		0.0301937	0.0276963	0.0351917											47	367637	319247	165.001	168.001	192486	135.001	156.001	159.001		47	22075.3	331.005	26419.9	234.003
		0.0579015	0.0382041	0.0549441											48	368041	319888	192.002	181.002	192325	126.001	142.001	153.001		48	9883.88	304.005	9099.14	12888.3
		0.0841296	0.0268133	0.0193135											49	368034	320584	8328.47	171.001	192659	137.001	156.001	139.001		49	159.001	273.004	176.002	18978
		0.108369	0.0586878	0.0649661											50	367446	319806	10074.1	171.001	70738.6	111.001	126.001	160.001		50	164.001	309.005	154.001	18911.9
		0.141074	0.0556352	0.0560294											51	367769	319868	9791.79	176.002	139.001	148.001	149.001	147.001		51	172.001	351.006	157.001	18980
															52	368853	18199.5	9913.91	8937.99	133.001	141.001	134.001	151.001		52	210.002	303.005	169.001	19000
	Slope	3.47725	2.94189	3.84273											53	367402	145.001	9984.98	10214.2	122.001	138.001	152.001	149.001		53	187.002	276.004	175.002	18940.9
															54	366953	138.001	9914.91	10344.3	159.001	127.001	158.001	148.001		54	173.001	285.004	186.002	18855.8
															55	367391	141.001	9749.75	10140.1	123.001	142.001	7816.05	151.001		55	205.002	226.003	168.001	19112.3
	ANOVA	Control	Bile	DOCh		Anova: Single Factor									56	367953	103.001	9907.91	10260.3	122.001	141.001	160478	156.001		56	192.002	285.004	213.002	19202.4
		3.46848	2.94027	4.01333											57	367460	145.001	6255.96	10070.1	100.001	124.001	160433	137.001		57	203.002	284.004	200.002	18786.6
		3.09826	2.77513	3.77621		SUMMARY									58	263317	151.001	197.002	10350.4	145.001	150.001	160439	141.001		58	200.002	271.004	207.002	11660.8
		3.86501	3.11028	3.73865		Groups	Count	Sum	Average	Variance					59	149.001	153.001	186.002	10149.1	153.001	103107	160180	160.001		59	156.001	291.004	170.001	157.001
						Control	3	10.4317	3.47725	0.147032					60	133.001	127.001	169.001	10201.2	133.001	138636	160763	2080.22		60	177.002	886.039	132.001	202.002
						Bile	3	8.82567	2.94189	0.0280836					61	120.001	172.001	172.001	2238.25	23854.4	138992	160350	221606		61	7954.16	1110.06	186.002	196.002
						DOCh	3	11.5282	3.84273	0.0221809					62	121.001	109.001	181.002	190.002	135163	139586	160284	223345		62	15895.6	1087.06	198.002	230.003
															63	149.001	133.001	191.002	183.002	134705	138985	160093	223225		63	16020.8	1034.05	194.002	191.002
															64	136.001	134.001	168.001	183.002	134305	138794	161272	222463		64	15807.5	1088.06	198.002	190.002
						ANOVA									65	109.001	161154	171.001	200.002	134445	138752	160104	222349		65	15704.3	1116.06	186.002	190.002
						Source of Variation	SS	df	MS	F	P-value	F crit			66	141.001	221944	177.002	192.002	135080	138704	160532	222868		66	16121	1138.06	168.001	186.002
						Between Groups	1.23168	2	0.615842	9.36422	0.0142845	5.14325			67	110.001	221880	187.002	206.002	134468	139394	160360	222492		67	15835.5	1079.06	160.001	178.002
						Within Groups	0.394593	6	0.0657655						68	147.001	222251	180.002	193.002	135057	112839	160163	222297		68	15713.3	1047.05	10234.2	185.002
															69	114.001	221771	5306.41	176.002	134737	136.001	160510	139408		69	15883.6	1072.06	16734	2219.25
						Total	1.62628	8							70	140.001	221408	9282.31	167.001	134606	118.001	160735	129.001		70	15896.6	1085.06	16860.2	14488.5
															71	135.001	220891	9408.42	194.002	62809.8	112.001	159518	139.001		71	15865.6	1084.06	16768	14683.8
															72	149458	220672	9488.5	190.002	126.001	126.001	160017	141.001		72	16001.8	978.048	16917.3	14474.5
															73	236131	220494	9315.34	184.002	123.001	133.001	160364	160.001		73	15555.1	1045.05	17045.5	14440.4
	TUKEY HSD	PAIRS	ABS DIFF	MSE	q, tukey										74	236125	220039	9427.44	2006.2	116.001	150.001	160274	181.002		74	16011.8	1015.05	16891.3	14407.4
		Control vs Bile	0.535357	0.14806	3.61581										75	234888	33299.4	9550.56	9207.24	135.001	126.001	147302	161.001		75	15760.4	1078.06	16795.1	14722.8
		Control vs DOCh	0.365478		2.46844										76	235780	143.001	9488.5	9340.36	136.001	129.001	150.001	142.001		76	15883.6	991.049	16833.2	14626.7
		Bile vs DOCh	0.900835		6.08425										77	235691	134.001	9529.54	9370.39	119.001	151.001	`	164.001		77	15921.7	1066.06	16961.4	14397.4
															78	235391	126.001	3516.62	9238.27	143.001	139.001	150.001	160.001		78	15745.4	538.014	17004.5	14530.6
															79	235089	150.001	196.002	9374.39	132.001	142.001	152.001	155.001		79	15691.3	272.004	12597.9	5595.57
	T-Test	t-Test: Two-Sample Assuming Equal Variances					t-Test: Two-Sample Assuming Equal Variances								80	234755	112.001	171.001	9289.31	108.001	152.001	115.001	158.001		80	15736.4	283.004	156.001	182.002
															81	234269	108.001	193.002	9358.38	142.001	138.001	129.001	150.001		81	14300.2	265.003	181.002	174.002
			Control	Bile				Control	DOCh						82	40783.1	131.001	188.002	9367.39	111.001	138.001	176.002	26657.5		82	199.002	274.004	206.002	170.001
		Mean	3.47725	2.94189			Mean	3.47725	3.84273						83	121.001	135.001	166.001	9336.36	134.001	138.001	148.001	158548		83	173.001	264.003	169.001	181.002
		Variance	0.147032	0.0280836			Variance	0.147032	0.0221809						84	129.001	149.001	187.002	3202.51	126.001	93935.8	135.001	158465		84	172.001	256.003	183.002	181.002
		Observations	3	3			Observations	3	3						85	162.001	170.001	179.002	158.001	63609.9	107394	161.001	157985		85	173.001	252.003	187.002	180.002
		Pooled Variance	0.0875578				Pooled Variance	0.0846064							86	127.001	134.001	193.002	198.002	104169	107535	166.001	158864		86	197.002	204.002	160.001	188.002
		Hypothesized Mean Difference	0				Hypothesized Mean Difference	0							87	154.001	86286.2	179.002	167.001	104038	107680	133.001	158084		87	192.002	241.003	179.002	201.002
		df	4				df	4							88	150.001	164306	186.002	168.001	103469	106925	166.001	158092		88	149.001	258.003	176.002	183.002
		t Stat	2.21586				t Stat	-1.53888							89	104.001	163194	157.001	180.002	103735	107232	135.001	157952		89	187.002	218.002	211.002	165.001
		P(T<=t) one-tail	0.0455154				P(T<=t) one-tail	0.0993323							90	119.001	163236	194.002	147.001	104518	106980	150.001	157644		90	170.001	208.002	11471.6	7540.84
		t Critical one-tail	2.13185				t Critical one-tail	2.13185							91	131.001	163504	5690.62	200.002	104070	107120	88237.1	101630		91	192.002	669.022	12791.2	11499.6
		P(T<=t) two-tail	0.0910307				P(T<=t) two-tail	0.198665							92	159.001	163354	8509.62	184.002	103597	107949	108938	161.001		92	178.002	936.044	12791.2	11490.6
		t Critical two-tail	2.77645				t Critical two-tail	2.77645							93	134.001	163697	8441.56	177.002	103915	107950	109079	151.001		93	164.001	972.047	12833.2	11490.6
															94	120.001	163183	8554.66	156.001	104336	103195	108936	129.001		94	1474.11	975.048	12702.1	11244.3
															95	83827.4	163904	8561.66	167.001	67275.8	159.001	109288	164.001		95	12132.4	950.045	12776.2	11311.4
															96	174216	164535	8538.65	200.002	139.001	142.001	108474	167.001		96	12294.6	922.043	12737.1	11496.6
															97	172520	163829	8385.51	2661.35	128.001	158.001	109121	158.001		97	12454.8	943.044	12702.1	11353.4
															98	173747	163439	8236.39	8731.81	150.001	136.001	108975	166.001		98	12355.6	904.041	12842.2	11531.6
															99	173340	97888.6	8478.59	8677.76	138.001	125.001	108610	153.001		99	12459.8	924.043	12718.1	11357.4
															100	173431	135.001	8509.62	8591.69	133.001	139.001	107583	165.001		100	12370.6	923.043	7035.47	5245.38
															101	173855	133.001	8452.57	8601.7	154.001	129.001	53920.1	143.001		101	12107.3	879.039	181.002	202.002
															102	173380	128.001	8409.53	8705.79	112.001	121.001	145.001	159.001		102	12196.4	996.05	154.001	168.001
															103	172066	134.001	1293.08	8503.61	135.001	119.001	140.001	158.001		103	12355.6	926.043	182.002	159.001
															104	172551	143.001	179.002	8400.53	126.001	134.001	161.001	184.002		104	12394.7	964.046	166.001	182.002
															105	173404	112.001	193.002	8543.65	127.001	147.001	154.001	74543.1		105	12269.5	888.039	177.002	195.002
															106	33590.3	152.001	165.001	8436.56	135.001	150.001	148.001	129866		106	11594.7	946.045	160.001	200.002
															107	138.001	112.001	164.001	8557.66	128.001	61083.2	168.001	130038		107	181.002	957.046	162.001	186.002
															108	135.001	117.001	160.001	4470	8363.5	84212.6	153.001	129692		108	192.002	925.043	189.002	189.002
															109	153.001	151.001	177.002	196.002	80668.5	84034.1	150.001	129629		109	178.002	419.009	167.001	175.002
															110	140.001	158.001	179.002	179.002	80513.2	84147.1	172.001	129861		110	171.001	238.003	160.001	164.001
															111	114.001	134.001	165.001	195.002	80903.4	84352.8	156.001	129874		111	163.001	253.003	217.002	6115.87
															112	112.001	116529	150.001	180.002	79980	84408.2	148.001	130754		112	207.002	215.002	9911.91	9053.1
															113	108.001	129551	196.002	180.002	80149.3	84818.7	163.001	130204		113	178.002	243.003	9930.93	9028.07
															114	134.001	129238	4328.94	184.002	80111	85272.5	164.001	129653		114	182.002	218.002	10124.1	9084.12
															115	127.001	129027	8099.28	162.001	80518.3	85656.8	58829.7	82708.1		115	184.002	241.003	9894.89	9108.15
															116	134.001	128983	8145.32	187.002	80229	85831.3	88741.6	143.001		116	170.001	236.003	10052.1	8976.03
															117	123.001	129908	7969.17	180.002	80209.8	85799	88742.6	163.001		117	181.002	230.003	9965.97	9117.16
															118	155.001	130193	7897.12	184.002	80323.7	56287.1	89272.3	151.001		118	7447.77	260.003	10178.2	8889.95
															119	21446	129387	8098.28	182.002	33854.2	144.001	89384.3	154.001		119	9750.75	243.003	10208.2	8981.03
															120	133462	129031	7982.19	175.002	133.001	139.001	89252.1	167.001		120	9786.79	250.003	9886.89	9153.19
															121	134730	129359	7970.18	6772.29	159.001	171.001	89366.1	157.001		121	9643.65	272.004	6392.04	9005.05
															122	134373	129358	8059.25	8217.38	148.001	135.001	88874.8	183.002		122	9808.81	784.031	179.002	9087.13
															123	134230	37541.4	8201.36	8110.29	151.001	136.001	88694.2	153.001		123	9795.8	957.046	156.001	11481.6
															124	134007	127.001	7929.14	8066.25	148.001	104.001	88992.8	149.001		124	9738.74	919.042	176.002	11644.8
															125	134169	117.001	3620.66	8087.27	121.001	132.001	67634.2	162.001		125	9754.76	902.041	187.002	11626.8
															126	134368	126.001	182.002	8168.34	160.001	111.001	145.001	139.001		126	9715.72	872.038	158.001	11466.6
															127	133992	139.001	182.002	8380.51	137.001	142.001	148.001	183.002		127	9747.75	824.034	189.002	11841
															128	134477	146.001	197.002	8240.4	153.001	140.001	166.001	12453.8		128	9666.67	860.037	182.002	11823
															129	133855	121.001	160.001	8187.35	119.001	143.001	157.001	102712		129	9758.76	862.037	166.001	11964.2
															130	134480	141.001	172.001	8244.4	122.001	131.001	150.001	102573		130	4793.15	840.035	161.001	11788.9
															131	134246	125.001	159.001	8260.41	141.001	55670.7	154.001	103017		131	161.001	884.039	169.001	11721.9
															132	134443	126.001	175.002	6746.27	42732.2	72119.4	150.001	102933		132	202.002	888.039	852.036	6040.82
															133	88046.5	156.001	190.002	178.002	66970.8	72821.5	146.001	103043		133	213.002	887.039	8011.21	175.002
															134	129.001	137.001	174.002	172.001	66346.6	72389.4	162.001	102969		134	184.002	890.04	8087.27	176.002
															135	152.001	20876.8	182.002	172.001	66633.5	72455.9	151.001	102898		135	176.002	908.041	7946.16	187.002
															136	163.001	103243	186.002	187.002	66366.7	72183.9	164.001	102581		136	170.001	907.041	7994.19	171.001
															137	113.001	103136	154.001	172.001	66704	72038.9	141.001	102675		137	190.002	949.045	8055.24	180.002
															138	131.001	103644	4189.88	179.002	66511.7	72627.1	169.001	103690		138	190.002	871.038	8097.28	182.002
															139	144.001	103149	7871.1	186.002	65837.2	72209.1	184.002	103982		139	168.001	906.041	7977.18	161.001
															140	144.001	103320	7830.06	215.002	67032.2	71869.6	53261.6	50073.2		140	192.002	916.042	8208.37	146.001
															141	143.001	103301	7800.04	176.002	66862	72043.9	66532.8	162.001		141	161.001	891.04	8104.28	164.001
															142	150.001	103780	7838.07	175.002	66644.6	72208.1	67059.3	154.001		142	156.001	886.039	4092.84	181.002
															143	147.001	103557	7854.08	184.002	66622.4	35460.8	66723.1	145.001		143	3633.66	344.006	169.001	162.001
															144	143.001	103383	7811.05	165.001	9288.31	117.001	66997.9	170.001		144	7817.05	262.003	181.002	180.002
															145	145.001	103425	7786.03	6644.21	127.001	144.001	67007	163.001		145	7762.01	247.003	181.002	6322
															146	155.001	103208	7838.07	7983.19	124.001	145.001	66755.3	161.001		146	7903.12	288.004	162.001	9786.79
															147	45222.1	62897.4	7908.13	7935.15	123.001	122.001	66395.9	163.001		147	7784.03	257.003	198.002	9919.92
															148	108837	124.001	7813.05	8031.22	135.001	140.001	66329.5	151.001		148	7718.98	307.005	207.002	9835.84
															149	109306	147.001	7656.93	7806.05	144.001	122.001	66403	154.001		149	7857.09	329.005	177.002	9988.99
															150	109114	141.001	7667.94	7792.03	134.001	146.001	66859	164.001		150	7908.13	283.004	193.002	9815.82
															151	109319	123.001	7832.07	8001.2	136.001	144.001	66895.2	158.001		151	7732.99	253.003	208.002	9770.77
															152	109248	115.001	7848.08	8063.25	123.001	133.001	28311	153.001		152	7922.14	250.003	202.002	9945.94
															153	109143	117.001	7805.05	8081.26	127.001	115.001	154.001	20696.4		153	7736.99	260.003	3450.6	9820.82
															154	109548	131.001	52097.5	7917.13	118.001	135.001	169.001	84988.1		154	7864.09	250.003	6763.29	9902.9
															155	108940	125.001	52698.6	7895.12	124.001	116.001	186.002	85280.6		155	7699.96	234.003	6789.3	9765.77
															156	108545	149.001	51834.1	7946.16	121.001	131.001	158.001	85216.1		156	7838.07	690.024	6777.3	9790.79
															157	109216	120.001	52512.6	7931.14	131.001	9342.36	163.001	85438.9		157	7904.12	894.04	6725.26	9929.93
															158	109444	134.001	52337.7	7827.06	138.001	62078.3	148.001	86116.7		158	7816.05	892.04	6799.31	9935.93
															159	109172	138.001	28835.5	8092.27	34052.9	61762.3	141.001	85451.1		159	7854.08	889.039	6854.35
															160	88286.6	31161.5	289.004	7956.16	56817.1	61335.7	151.001	86156.1		160	7752	845.036	6717.26
															161	145.001	84745.1	286.004	7952.16	56172.5	61267.3	148.001	85171.7		161	7778.02	885.039	6959.42
															162	152.001	83472.4	321.005	318.005	56714.5	61344.8	162.001	85661.9		162	7900.12	891.04	6761.28
															163	122.001	83656.9	271.004	303.005	56696.4	61393.1	157.001	86028		163	7904.12	855.037	6414.06
															164	135.001	83917.1	304.005	324.005	57001.2	61541	165.001	86200.5		164	15159.5	852.036	6438.07
															165	143.001	84173.3	335.006	308.005	56391.7	61765.4	26097	85397.6		165		824.034	6463.09
															166	149.001	83664	285.004	330.005	56580.8	61719.1	55688.8	85538.8		166		842.035	6446.08
															167	168.001	84232.8	321.005	328.005	56451	61357.9	55067.3	85714.3		167		926.043	6410.05
															168	161.001	83523.8	321.005	345.006	56492.3	61427.3	55460.5	85828.3		168		816.033	6314.99
															169	117.001	83325.2	311.005	351.006	57110.8	61766.4	55522.9	78292.7		169		830.034	6427.06
															170	136.001	83446.2	338.006	330.005	56906.6	61572.2	55994.5			170		784.031	6336.01
															171	134.001	82864.4	332.006	352.006	56632.1		55817.5			171		775.03	8556.66
															172	145.001	82875.5	343.006	2642.35	56661.2		55403.2			172		821.034	8513.62
															173	140.001		12672	35981.7			55478.6			173		794.032	8537.64
															174	53220.4		46736	35676.6			55860.7			174		807.033	8663.75
															175	90759.6		46884.7	36160.3			55577.2			175		955.046	8638.73
															176	90316.6		46485.9	35424.7			55640.5			176		868.038	8478.59
															177	90284.3		46314.1	35612.3			55612.3			177		337.006	8623.72
															178	90055.3		47027.4	36155.3			55721			178		187.002	8590.69
															179	90385.2		46342.2	36179.4			404.008			179		219.002	8549.65
															180	90088.6		46660.7	35754.8			390.008			180		240.003	8516.63
															181	90212.7		46364.3	35627.4			422.009			181		230.003	8581.68
															182	90407.4		46774.2	35847.2			451.01			182		259.003	8493.61
															183	90262.1		46098.1	35788			17083.6			183		242.003	8471.59
															184	90229.9		46850.6	35445.7			93404.9			184		253.003	8392.52
															185	90135		46570.3	35802			93686.5			185		234.003
															186	90687		31673.1	35931.5			93377.6			186		241.003
															187	90117.8		335.006	35663.5			93989.3			187		206.002
															188			351.006	36077			93995.4			188		243.003
															189			297.004	35937.5			93140.4			189		222.002
															190			275.004	35886.3			93637			190		234.003
															191			271.004	35857.2			93693.6			191		823.034
															192			306.005	35800			93588.6			192		804.032
															193			329.005	35951.5			93482.6			193		814.033
															194			292.004	36093.1			93554.3			194		749.028
															195			312.005	35922.4			93241.4			195		771.03
															196			318.005	36212.5			93603.7			196		766.029
															197			276.004	36337.9			93158.6			197		780.03
															198			358.006	36237.6			93188.9			198		799.032
															199			320.005	36032.8			92765.9			199		822.034
															200			304.005	36077						200		823.034
															201			16316.3	36036.9						201		803.032
															202			41364.4							202		758.029
															203			41048.1							203		764.029
															204			41217.8							204		754.028
															205			41047.1							205		779.03
															206			41273.1							206		805.032
															207			41574.3							207		785.031
															208			41337.3							208		782.031
															209			40818.2							209		764.029
															210			40130.4							210		759.029
															211			39842.3							211		722.026
															212			40417.6							212		173.001
															213			40221.8							213		175.002
															214			40347.3							214		184.002
															215			41182.7							215		183.002
															216			41146.5							216		198.002
															217			41255							217		188.002
															218			40884.5							218		181.002
															219			40945.7							219		159.001
															220			40952.7							220		521.014
																									221		825.034
																									222		893.04
																									223		832.035
																									224		885.039
																									225		853.036
																									226		923.043
																									227		900.04
																									228		854.036
																									229		820.034
																									230		840.035
																									231		864.037
																									232		899.04
																									233		841.035
																									234		866.038
																									235		900.04
																									236		855.037
																									237		877.038
																									238		866.038
																									239		815.033
																									240		853.036
																									241		860.037
																									242		865.037
																									243		174.002
																									244		199.002
																									245		213.002
																									246		206.002
																									247		196.002
																									248		185.002
																									249		183.002
																									250		189.002
																									251		166.001
																									252		180.002
																									253		178.002
																									254		207.002
																									255		194.002
																									256		182.002
																									257		192.002
																									258		188.002
																									259		286.004
																									260		748.028
																									261		789.031
																									262		856.037
																									263		773.03
																									264		725.026
																									265		830.034
																									266		829.034
																									267		816.033
																									268		795.032
																									269		774.03
																									270		819.034
																									271		783.031
																									272		787.031
																									273		793.031
																									274		783.031
																									275		816.033
																									276		835.035
																									277		861.037
																									278		830.034
																									279		772.03
																									280		862.037
																									281		783.031
																									282		683.023
																									283		191.002
																									284		189.002
																									285		146.001
																									286		177.002
																									287		164.001
																									288		153.001
																									289		179.002
																									290		189.002
																									291		192.002
																									292		187.002
																									293		186.002
																									294		190.002
																									295		169.001
																									296		219.002
																									297		742.028
																									298		768.029
																									299		720.026
																									300		774.03
																									301		754.028
																									302		758.029
																									303		780.03
																									304		724.026
																									305		764.029
																									306		693.024
																									307		724.026
																									308		805.032
																									309		759.029
																									310		756.029
																									311		725.026
																									312		826.034
																									313		776.03
																									314		807.033
																									315		763.029
																									316		773.03
																									317		786.031
																									318		756.029
																									319		770.03
																									320		521.014
																									321		194.002
																									322		199.002
																									323		194.002
																									324		171.001
																									325		162.001
																									326		165.001
																									327		186.002
																									328		189.002
																									329		184.002
																									330		219.002
																									331		168.001
																									332		180.002
																									333		201.002
																									334		296.004
																									335		769.03
																									336		718.026
																									337		701.025
																									338		699.024
																									339		687.024
																									340		721.026
																									341		724.026
																									342		787.031
																									343		722.026
																									344		735.027
																									345		774.03
																									346		779.03
																									347		796.032
																									348		778.03
																									349		774.03
																									350		773.03
																									351		721.026
																									352		756.029
																									353		700.024
																									354		698.024
																									355		720.026
																									356		771.03
																									357		779.03
																									358		739.027
																									359		744.028
																									360		725.026
																									361		710.025
																									362		781.03
																									363		719.026
																									364		702.025
																									365		675.023

## Sheet: Fig. 2C 4dMARTX Vc
Figure 2C. 4dMARTX V.c.
																					Experimental Data (20220120)									Experimental Data (20221118)									Experimental Data (20250625)
																					Read #	Control 1	Control 2	Bile only 1	Bile 1	Bile 2	DOCh 1	DOCh 2		Read #	Control 1	Control 2	Bile only 1	Bile 1	Bile 2	DOCh 1	DOCh 2		Read #	Control	Bile only	Bile	DOCh
																					1	889890	648033	23831.4	632364	533580	1.21848e+06	1.32201e+06		1	20211.4	26174.2	882.039	17837.9	18976	30382.1	25504.5		1	69941	1480.11	47178.1	67115.7
	[acrylamide], M	C1	C2	C3	C4	C5	B1	B2	B3	B4	B5	D1	D2	D3	D4	D5	B.O.1	B.O.2	B.O.3		2	889424	650207	23736.1	632565	534046	1217528	1.32367e+06		2	20296.6	26202.3	891.04	17979.2	18907.9	30220.6	25363.1		2	70129.3	1557.12	47093.7	66405
	Blank1																				3	889966	649752	23910.6	634688	532643	1.21541e+06	1.32167e+06		3	20024	25901.5	907.041	17857.9	18808.7	30519.5	25551.6		3	70253.2	1568.12	47119.8	66220.8
	Blank2																				4	889907	648644	23622.9	632622	533568	1.21598e+06	1.32237e+06		4	20701.4	25834.3	915.042	18036.3	18794.7	30434.3	25658.9		4	70115.2	1523.12	47161	67039.2
0	0	871623	649514	22426.3	25307	70097.2	632445	512779	19214.3	18013.8	47058.8	1.22376e+06	1.23208e+06	33791.2	29452	66612.1	23398.9	895.415	1486.33		5	890719	649420	23542.7	631901	534310	1.21677e+06	1.32065e+06		5	20574.2	26138.1	832.035	17845.9	18907.9	30393.1	25388.2		5	70273.3	1503.11	47170.1	66881.2
4	0.161765	605113	468208	15919.6	18552.2	48077.3	433590	346070	13432.8	12862.7	33168	783253	802040	21382.3	20087.7	40909.9	15609.8	652.385	971.274		6	895418	650250	23884.5	631480	532090	1.21479e+06	1.3192e+06		6	20934.9	26112.1	913.042	18038.3	18818.7	30410.2	25408.3		6	70651	1533.12	47135.9	66753.3
8	0.317308	490976	360766	12450.3	14348.9	37028.5	338861	266930	10207.2	9042.66	25980.4	576772	577707	15964.7	13557	29943.2	14273.8	576.744	863.037		7	895647	649453	23801.3	633177	532718	1216917	1.31821e+06		7	22328.9	25840.4	908.041	17672.6	18785.6	30437.3	25553.6		7	70257.2	1514.11	46718	66225.8
12	0.466981	402164	301398	10272.1	12248.5	29937.7	268733	214493	8399.15	7186.78	21133.2	438273	454635	12477.6	11610.2	23869.8	13316.5	568.433	802.714		8	896033	648014	23500.6	633488	532942	1212905	1.32015e+06		8	22815	26167.2	483.012	17768.8	18760.6	30536.6	25349.1		8	70252.2	1455.11	47279.6	66643.6
16	0.611111	334124	256275	8617.35	9363.64	24754.9	212494	176170	6888.93	5982.36	17197	344712	356648	10680.7	9632.76	18972	12774.7	546.086	761.029		9	896052	647239	23669	631359	533913	1215275	1.31893e+06		9	21837.8	26236.4	208.002	17889	18671.4	30642.9	12478.8		9	69865.5	1511.11	46673.8	66345.6
20	0.75	287978	217513	7278.28	8652.01	21221.4	182635	149041	5748.85	5004.62	14995.7	275406	283942	8878.24	7886.2	15774.7	12432.7	544.232	737.995		10	896526	648443	23645.9	631628	532948	1.21339e+06	1.31676e+06		10	21101.2	26191.3	224.002	17558.4	18534.2	30690	177.002		10	70112.2	1479.11	47044.5	66699.9
																					11	898323	647034	23723.1	631574	532444	1.21491e+06	1.31939e+06		11	21246.6	26071	247.003	17826.9	18532.2	31056.2	170.001		11	69969.2	1485.11	47390.1	66620.4
	[acrylamide], M	C1	C2	C3	C4	C5	B1	B2	B3	B4	B5	D1	D2	D3	D4	D5					12	896045	649659	23633.9	246072	534207	1.21453e+06	1.31788e+06		12	21010.1	26277.5	216.002	14323.3	6135.88	9044.09	168.001		12	69775.9	1420.1	47029.4	66757.3
	Blank1																				13	896722	648336	23736.1	363.007	532566	1.21339e+06	1.23801e+06		13	21214.5	26229.4	212.002	180.002	197.002	160.001	188.002		13	69744.6	1527.12	46943	66249
	Blank2																				14	898097	650144	23698.1	368.007	531363	1.21392e+06	286.004		14	21115.3	8257.41	199.002	156.001	172.001	180.002	197.002		14	70083	1503.11	47146	28431.4
0	0	871623	649514	22426.3	25307	70097.2	609046	489380	18318.9	17118.4	45572.5	1.22376e+06	1.23208e+06	33791.2	29452	66612.1					15	114801	648804	23638.9	403.008	469081	1213894	298.004		15	21445	170.001	447.01	156.001	158.001	182.002	188.002		15	70350.9	1492.11	47065.6	169.001
4	0.161765	617215	477572	16238	18923.2	49038.8	426340	337069	13036	12454.5	32840.6	798918	818081	21809.9	20489.4	41728.1					16	251.003	647990	11432.5	348.006	398.008	1.21204e+06	304.005		16	21589.3	147.001	931.043	171.001	152.001	204.002	24305.5		16	70449.6	1529.12	47078.6	157.001
8	0.317308	510615	375196	12948.4	14922.8	38509.6	337570	262763	10015.7	8804.55	26122	599843	600815	16603.3	14099.3	31141					17	257.003	648603	367.007	362.007	363.007	1.214e+06	297.004		17	21863.9	147.001	860.037	182.002	175.002	163.001	30044.1		17	69429.5	1483.11	47116.8	171.001
12	0.466981	426294	319482	10888.4	12983.4	31733.9	270741	213247	8300.56	7015.45	21550.4	464570	481914	13226.2	12306.9	25302					18	250.003	646806	401.008	392.008	395.008	1.21361e+06	297.004		18	21936	152.001	914.042	167.001	1608.13	179.002	30228.6		18	47340.9	1507.11	46777.2	173.001
16	0.611111	360854	276777	9306.74	10112.7	26735.3	215696	176466	6850.27	5871.18	17750.9	372289	385180	11535.2	10403.4	20489.8					19	295.004	649225	381.007	341.006	386.007	1.21227e+06	320.005		19	21567.2	150.001	908.041	5731.64	18704.5	29700.1	30965.9		19	162.001	1517.12	46853.6	176.002
20	0.75	316776	239264	8006.11	9517.22	23343.6	187222	150270	5725.08	4906.42	15683.5	302946	312337	9766.06	8674.82	17352.2					20	233.003	649853	358.006	379.007	394.008	1.21016e+06	286.004		20	22001.2	5258.38	903.041	17596.5	18496.1	37473.1	30760.3		20	195.002	1489.11	47096.7	171.001
																					21	256.003	648099	367.007	383.007	372.007	1.21184e+06	274.004		21	16377.4	25985.7	483.012	17635.5	18510.1	37340.6	31092.3		21	203.002	1483.11	47164	169.001
	[acrylamide], M	C1	C2	C3	C4	C5	B1	B2	B3	B4	B5	D1	D2	D3	D4	D5					22	286.004	649737	387.007	279831	380.007	1.20854e+06	263.003		22	157.001	25819.3	214.002	17938.1	18348.8	37590.6	31132.4		22	176.002	1430.1	13103.6	166.001
0	0	1	1	1	1	1	1	1	1	1	1	1	1	1	1	1					23	296.004	648926	20098.2	632326	20927.9	1.20826e+06	304.005		23	147.001	25582.7	250.003	17456.2	11850	37492.2	29507.5		23	169.001	1543.12	205.002	202.002
4	0.161765	1.41219	1.36003	1.3811	1.33735	1.42942	1.42855	1.45187	1.40525	1.37448	1.38769	1.53177	1.50606	1.54935	1.43743	1.59634					24	289.004	649002	23283.1	633560	516476	1.20943e+06	317.005		24	142.001	25804.3	220.002	17677.6	183.002	37694	188.002		24	195.002	1479.11	179.002	171.001
8	0.317308	1.707	1.73113	1.73198	1.69586	1.82025	1.80421	1.86244	1.82902	1.94427	1.7446	2.04013	2.05068	2.03521	2.0889	2.13905					25	158413	647846	23216.9	633624	517648	1.2087e+06	1.06617e+06		25	129.001	25542.6	225.003	12167.4	182.002	37396.8	195.002		25	186.002	1531.12	174.002	181.002
12	0.466981	2.04465	2.03302	2.05965	1.94918	2.2089	2.24955	2.2949	2.20695	2.4401	2.1147	2.63418	2.55665	2.55486	2.39314	2.63268					26	888514	649478	23399.4	633108	518114	322933	1.24433e+06		26	143.001	15536.1	203.002	141.001	209.002	37482.2	201.002		26	195.002	1557.12	149.001	124.001
16	0.611111	2.41545	2.34671	2.40968	2.50249	2.6219	2.82363	2.77322	2.67419	2.91567	2.56734	3.28712	3.19872	2.92941	2.83101	3.25098					27	887486	650705	23409.4	632623	516327	310.005	1.24144e+06		27	157.001	143.001	251.003	147.001	171.001	37628.7	180.002		27	186.002	1429.1	176.002	164.001
20	0.75	2.75154	2.71464	2.80114	2.65908	3.00285	3.25307	3.25668	3.19976	3.48898	2.90576	4.03953	3.94473	3.46006	3.39512	3.83882					28	888313	650568	23160.8	634026	516498	286.004	1.23853e+06		28	138.001	144.001	782.031	146.001	194.002	37816.4	175.002		28	164.001	1503.11	179.002	167.001
	SLOPE	2.30896	2.24971	2.34298	2.24932	2.64472	2.89821	2.91018	2.78337	3.1776	2.50348	3.79156	3.66497	3.25367	3.1089	3.6889					29	885469	650003	23495.6	633638	517807	294.004	1.23617e+06		29	13562.2	146.001	956.046	161.001	170.001	37700	206.002		29	161.001	1469.11	178.002	157.001
																					30	883819	651038	23200.9	374285	516955	298.004	1239816		30	21847.8	162.001	906.041	143.001	7857.09	37427	194.002		30	190.002	1505.11	197.002	148.001
	[acrylamide], M	Control	Bile	DOCh																	31	883358	651678	10774.8	359.006	517479	284.004	1244405		31	22077.4	161.001	856.037	162.001	17847.9	37536.4	192.002		31	176.002	1493.11	170.001	170.001
0	0	1	1	1																	32	882965	651700	359.006	382.007	517130	295.004	1242772		32	21979.1	168.001	886.039	731.027	18213.6	37533.3	221.002		32	24951.1	1505.11	154.001	186.002
4	0.161765	1.38402	1.40957	1.52419																	33	881858	651414	382.007	355.006	224364	297.004	1.24193e+06		33	22239.7	172.001	908.041	19215.5	17924.1	38045.3	6059.84		33	47720.7	1540.12	181.002	147.001
8	0.317308	1.73725	1.83691	2.07079																	34	883890	652305	382.007	351.006	370.007	667155	1.24199e+06		34	22196.6	4710.11	889.039	19095.2	18124.4	5429.47	29380.1		34	48250.2	1454.11	191.002	30997
12	0.466981	2.05908	2.26124	2.5543																	35	350517	652882	368.007	399.008	375.007	1.22626e+06	1.24132e+06		35	15879.6	25634.8	935.044	19296.6	18020.2	176.002	29433.3		35	48121.6	1526.12	18013.2	41122.4
16	0.611111	2.45925	2.75081	3.09945																	36	227.003	652451	351.006	368.007	383.007	1.22446e+06	1.13989e+06		36	163.001	25241.8	879.039	19286.6	18061.3	180.002	29411.2		36	48324.6	1456.11	33561.3	40853.3
20	0.75	2.78585	3.22085	3.73565																	37	293.004	651788	3030.46	357.006	364.007	1.2292e+06	298.004		37	172.001	25594.7	904.041	19200.4	17894	167.001	29328		37	47995	1515.11	33241.2	41026
																					38	299.004	652374	23265	363.007	370.007	1.22975e+06	321.005		38	157.001	25156.6	672.023	19140.3	18025.2	178.002	29504.5		38	48031.2	1501.11	33385.7	40977.8
	SD	0	0	0																	39	279.004	652097	23300.1	417.009	377.007	1.22605e+06	316.005		39	145.001	25331.1	222.002	19265.5	7578.87	202.002	29493.5		39	48137.7	1470.11	33639.5	41054.2
		0.0335163	0.0278508	0.0524438																	40	291.004	652444	23761.2	525371	326.005	1.22663e+06	348.006		40	150.001	25149.6	229.003	11402.5	176.002	168.001	29613.8		40	48103.5	1485.11	33665.6	41071.2
		0.0437782	0.0660765	0.0389807																	41	284.004	653591	23459.5	632902	82990.4	1.22743e+06	302.005		41	143.001	25239.8	236.003	129.001	184.002	2973.44	14333.3		41	48026.1	1522.12	33266.3	40653.5
		0.0841583	0.107409	0.0877517																	42	275.004	653411	23319.2	632879	513273	1.22649e+06	284.004		42	153.001	25385.2	205.002	153.001	212.002	33499	206.002		42	48085.4	1445.1	33252.2	40768
		0.0952531	0.12043	0.183856																	43	278.004	652820	23570.8	633049	512778	99263	312.005		43	16295.3	25074.4	238.003	146.001	186.002	33586.3	180.002		43	48054.3	1511.11	33427.8	40662.6
		0.118019	0.186518	0.260236																	44	252.003	651794	23190.9	632530	513372	292.004	341.006		44	22273.8	25261.9	220.002	139.001	188.002	33685.7	178.002		44	14000.8	1525.12	33323.5	24273.4
																					45	842084	652492	23294.1	633597	511627	326.005	322.005		45	22346	25000.2	219.002	144.001	163.001	34032.8	179.002		45	170.001	1479.11	30916.7	188.002
	SEM	0	0	0																	46	877070	652801	23385.3	632459	512578	269.004	333.006		46	22528.4	25208.7	221.002	162.001	178.002	33790	181.002		46	178.002	1444.1	175.002	155.001
		0.0149889	0.0124552	0.0234536																	47	875696	653449	23282.1	632900	512117	289.004	301.005		47	22643.6	13971.8	238.003	146.001	173.001	34392.1	191.002		47	183.002	1394.1	188.002	163.001
		0.0195782	0.0295503	0.0174327																	48	876892	653471	23489.6	631969	512201	309.005	176762		48	22394.1	157.001	215.002	145.001	185.002	33550.2	213.002		48	200.002	1439.1	166.001	157.001
		0.0376367	0.0480349	0.0392438																	49	875168	654313	23412.4	632113	513797	305.005	1.23278e+06		49	22465.2	184.002	215.002	146.001	172.001	33477	185.002		49	145.001	1575.12	175.002	142.001
		0.0425985	0.0538581	0.0822229																	50	875094	654308	23455.5	631836	512216	18199.5	1.23676e+06		50	22332.9	126.001	640.02	148.001	3079.47	33925.5	189.002		50	159.001	1487.11	182.002	185.002
		0.0527799	0.0834133	0.116381																	51	875025	652980	11690.8	631662	513062	1225936	1.23241e+06		51	16957.4	161.001	691.024	152.001	12873.3	33903.4	11815		51	159.001	1421.1	195.002	191.002
																					52	875078	653454	363.007	631447	513606	1.22802e+06	1.23253e+06		52	145.001	145.001	580.017	151.001	13122.6	33938.5	20246.5		52	172.001	1500.11	203.002	167.001
	Slope	2.35914	2.85457	3.5016																	53	873754	651622	395.008	172232	511764	1.22591e+06	1.23335e+06		53	147.001	157.001	659.022	12684	12963.4	33383.7	20085.2		53	160.001	1503.11	175.002	150.001
																					54	873884	651224	395.008	365.007	513737	1.22412e+06	1.23172e+06		54	155.001	153.001	639.02	13510.1	12749.1	34121.1	19970.9		54	181.002	1532.12	160.001	164.001
																					55	873223	652962	402.008	356.006	226248	1.22775e+06	1.23339e+06		55	139.001	144.001	682.023	13532.2	12742.1	11622.8	20008		55	185.002	1401.1	160.001	164.001
	ANOVA	Control	Bile	DOCh		Anova: Single Factor															56	870989	652299	375.007	372.007	375.007	1.22545e+06	1.23193e+06		56	160.001	151.001	639.02	13426	12765.1	188.002	20126.2		56	135.001	1503.11	156.001	177.002
		2.30896	2.89821	3.79156																	57	872063	652904	386.007	362.007	377.007	1.22425e+06	1.23089e+06		57	150.001	151.001	627.02	13656.3	12823.2	165.001	20204.4		57	10626.6	1455.11	153.001	170.001
		2.24971	2.91018	3.66497		SUMMARY															58	871550	652893	373.007	333.006	392.008	1.22177e+06	1.22997e+06		58	156.001	138.001	666.022	13391	7728.99	190.002	19955.9		58	37235.2	1453.11	144.001	2901.42
		2.34298	2.78337	3.25367		Groups	Count	Sum	Average	Variance											59	871619	653270	376.007	338.006	361.007	1.22316e+06	1.2299e+06		59	150.001	13116.6	683.023	13691.4	176.002	154.001	20104.2		59	37335.6	1449.11	13050.5	29877.6
		2.24932	3.1776	3.1089		Control	5	11.7957	2.35914	0.0270929											60	870652	653151	367.007	352.006	346.006	1.22299e+06	1.22936e+06		60	146.001	18619.3	670.022	13571.2	192.002	181.002	8630.72		60	37302.5	1501.11	26352.7	29729.1
		2.64472	2.50348	3.6889		Bile	5	14.2728	2.85457	0.0594196											61	869594	651623	355.006	319.005	377.007	1.22386e+06	861428		61	125.001	18524.1	355.006	4077.83	179.002	176.002	183.002		61	37057.6	1414.1	26114.1	30236.7
						DOCh	5	17.508	3.5016	0.0903815											62	869776	652033	358.006	360.006	379.007	1.22319e+06	298.004		62	174.002	18788.6	224.002	148.001	168.001	166.001	193.002		62	37088.7	1527.12	25954.7	30199.6
																					63	208368	652904	9368.39	381.007	352.006	1.22282e+06	246.003		63	142.001	18599.3	237.003	147.001	167.001	174.002	202.002		63	36835.8	1488.11	25940.6	29957.8
																					64	248.003	652646	15622.2	412.008	394.008	1.22128e+06	281.004		64	9806.81	18503.1	233.003	140.001	172.001	170.001	173.001		64	36589.9	1530.12	25938.6	29837.5
						ANOVA															65	287.004	652910	15682.3	379.007	367.007	1.2159e+06	310.005		65	15954.7	18460	237.003	161.001	180.002	195.002	204.002		65	36885.9	1456.11	25660.9	29857.5
						Source of Variation	SS	df	MS	F	P-value	F crit									66	277.004	649969	15701.3	391.008	391.008	3894.76	306.005		66	15958.7	18370.9	234.003	154.001	186.002	9280.31	197.002		66	36727.4	1487.11	25945.6	29795.3
						Between Groups	3.28221	2	1.6411	27.832	3.11131e-05	3.88529									67	271.004	652731	15700.3	198473	425.009	274.004	294.004		67	15946.7	13810.5	213.002	160.001	180.002	21476	200.002		67	37226.2	1460.11	26378.8	29998
						Within Groups	0.707576	12	0.0589647												68	248.003	651674	15897.6	433660	385.007	301.005	303.005		68	15878.6	152.001	228.003	143.001	2123.23	21276.6	196.002		68	16627.8	1466.11	25898.5	26527.2
																					69	285.004	652303	15596.2	433182	357.006	337.006	301.005		69	15900.6	143.001	212.002	173.001	9108.15	21465	187.002		69	141.001	1481.11	25724.1	179.002
						Total	3.98978	14													70	199.002	652573	15434.9	433607	400.008	318.005	307.005		70	15873.6	154.001	221.002	175.002	9025.07	21272.6	200.002		70	204.002	1511.11	25875.4	162.001
																					71	271.004	651426	15566.1	433247	196347	313.005	282.004		71	15745.4	152.001	223.002	113.001	8948	21375.8	8620.72		71	209.002	1421.1	12312.6	157.001
																					72	263.003	652044	15864.6	434628	345843	301.005	286.004		72	15788.5	137.001	237.003	139.001	9162.2	21393.9	13557.2		72	182.002	1452.11	170.001	159.001
																					73	263.003	651688	15587.1	434188	347468	311.005	332.006		73	16034.8	168.001	300.005	7767.02	9003.05	21581.3	13414		73	189.002	1452.11	160.001	145.001
	TUKEY HSD	PAIRS	ABS DIFF	MSE	q, tukey																74	266.004	651640	15283.7	433217	345893	296.004	316.005		74	15978.8	149.001	563.016	10200.2	9004.05	21109.3	13554.2		74	156.001	1499.11	144.001	155.001
		Control vs Bile	0.495431	0.108595	4.56218																75	279.004	650955	15370.8	434390	346042	277.004	332.006		75	15984.8	171.001	572.016	10221.2	9048.09	21490.1	13508.1		75	199.002	1456.11	149.001	180.002
		Control vs DOCh	1.14246		10.5204																76	268.004	650212	15813.5	433056	346100	316.005	593775		76	15949.7	141.001	595.018	10136.1	8858.92	18553.2	13635.3		76	183.002	1404.1	169.001	146.001
		Bile vs DOCh	0.647032		5.95819																77	269.004	652902	15590.1	433840	345929	335.006	`		77	15959.7	136.001	528.014	10097.1	4976.24	191.002	13683.4		77	187.002	1466.11	179.002	176.002
																					78	314.005	650607	15523	433599	344692	292.004	804122		78	1576.12	137.001	571.016	10109.1	200.002	212.002	13547.2		78	163.001	1409.1	178.002	190.002
																					79	286.004	650760	15515	432472	347125	321.005	804468		79	154.001	10742.8	609.019	10422.4	190.002	194.002	11996.2		79	181.002	1568.12	139.001	189.002
	T-test	t-Test: Two-Sample Assuming Equal Variances				t-Test: Two-Sample Assuming Equal Variances															80	301766	654132	15617.2	311508	346172	275.004	803520		80	154.001	14354.3	569.016	10274.3	185.002	192.002	179.002		80	179.002	1462.11	156.001	163.001
																					81	609172	652214	6964.43	390.008	346347	274.004	801253		81	129.001	14322.3	605.018	10111.1	190.002	168.001	176.002		81	9287.31	1453.11	169.001	11525.6
			Control	Bile			Control	DOCh													82	606274	651828	354.006	369.007	345159	293.004	803361		82	155.001	14666.8	560.016	10293.3	195.002	179.002	190.002		82	30200.6	1511.11	225.003	24125.1
		Mean	2.35914	2.85457		Mean	2.35914	3.5016													83	606616	652315	379.007	357.006	127530	290.004	802832		83	153.001	14325.3	594.018	9547.56	193.002	204.002	199.002		83	30279.8	1464.11	175.002	23849.4
		Variance	0.0270929	0.0594196		Variance	0.0270929	0.0903815													84	606344	348215	336.006	384.007	386.007	284.004	803153		84	161.001	14144	578.017	161.001	194.002	186.002	175.002		84	29732.2	1570.12	182.002	23658
		Observations	5	5		Observations	5	5													85	605178	295.004	364.007	384.007	365.007	285.004	800049		85	150.001	14250.1	346.006	138.001	197.002	189.002	166.001		85	29947.8	1535.12	180.002	23853.4
		Pooled Variance	0.0432562			Pooled Variance	0.0587372														86	604257	278.004	383.007	387.007	432.009	496630	799096		86	148.001	14379.3	245.003	156.001	169.001	174.002	183.002		86	29908.7	1362.09	5016.26	23676
		Hypothesized Mean Difference	0			Hypothesized Mean Difference	0														87	603501	281.004	356.006	401.008	422.009	783183	800524		87	134.001	8962.01	203.002	138.001	147.001	168.001	194.002		87	30057.1	1495.11	21169.4	23923.6
		df	8			df	8														88	605453	283.004	354.006	401.008	403.008	783151	799553		88	138.001	151.001	235.003	160.001	187.002	9375.39	178.002		88	29803.4	1400.1	21210.5	23888.5
		t Stat	-3.76642			t Stat	-7.45342														89	605907	271.004	365.007	371.007	373.007	782728	799023		89	2978.44	134.001	224.002	151.001	1441.1	16124	179.002		89	29867.6	1486.11	21047.1	23941.6
		P(T<=t) one-tail	0.00274683			P(T<=t) one-tail	3.62045e-05														90	605082	294.004	379.007	375.007	404.008	783030	21778.7		90	12577.9	153.001	237.003	136.001	7126.54	15899.6	164.001		90	29947.8	1476.11	21135.3	23822.4
		t Critical one-tail	1.85955			t Critical one-tail	1.85955														91	604106	274.004	360.006	345.006	421.009	785426	336.006		91	12548.9	161.001	229.003	144.001	7338.69	16047.9	2324.27		91	29845.5	1411.1	21240.5	23989.8
		P(T<=t) two-tail	0.00549365			P(T<=t) two-tail	7.2409e-05														92	604347	284.004	380.007	407.008	368.007	783479	320.005		92	12581.9	153.001	246.003	169.001	7217.6	15899.6	11453.6		92	29724.1	1601.13	21192.4	23840.4
		t Critical two-tail	2.306			t Critical two-tail	2.306														93	602871	301.005	361.007	365.007	389.008	784912	328.005		93	12728.1	149.001	216.002	166.001	7244.62	15804.5	11401.5		93	6415.06	1512.11	21102.2	11987.2
																					94	603191	560955	352.006	397.008	357.006	784278	314.005		94	12497.8	163.001	206.002	174.002	7213.6	16181.1	11677.8		94	189.002	1591.13	21340.8	168.001
																					95	604395	652984	2846.41	161344	348.006	784617	306.005		95	12620	126.001	230.003	1855.17	7143.55	15978.8	11858		95	171.001	1420.1	21024.1	171.001
																					96	130598	653294	14607.7	338561	397.008	784662	294.004		96	12081.3	152.001	333.006	8148.32	7058.49	15892.6	11760.9		96	143.001	1577.12	20927.9	144.001
																					97	253.003	653315	14569.6	338920	346.006	782211	305.005		97	12312.6	143.001	582.017	8449.57	7270.64	15854.6	11434.5		97	201.002	1535.12	21128.3	192.002
																					98	287.004	652713	14362.3	339463	349.006	780305	302.005		98	12293.6	143.001	592.018	8358.49	7227.61	9205.24	11569.7		98	208.002	1567.12	21300.7	153.001
																					99	280.004	651356	14596.6	338390	77514.6	780818	321.005		99	12261.5	11143.2	566.016	8417.54	7026.47	186.002	11725.9		99	167.001	1492.11	20912.9	177.002
																					100	289.004	652518	14319.2	340406	266862	782736	294.004		100	2614.34	12303.6	607.018	8352.49	4137.86	185.002	3410.58		100	158.001	1515.11	4107.84	167.001
																					101	251.003	652606	14413.4	339248	267089	112734	300.005		101	163.001	12495.8	596.018	8457.58	180.002	173.001	233.003		101	175.002	1610.13	169.001	149.001
																					102	274.004	651770	14328.3	339567	266507	317.005	307.005		102	161.001	12508.8	578.017	8669.76	183.002	160.001	205.002		102	157.001	1504.11	179.002	157.001
																					103	271.004	650931	14392.4	338859	267663	301.005	281.004		103	150.001	12473.8	590.017	8339.48	169.001	173.001	190.002		103	170.001	1507.11	204.002	166.001
																					104	283.004	650460	14509.5	338540	267202	286.004	292.004		104	153.001	12385.7	568.016	3426.59	200.002	199.002	162.001		104	176.002	1524.12	167.001	165.001
																					105	276.004	650375	14403.4	338233	266358	291.004	314.005		105	162.001	12324.6	549.015	146.001	174.002	195.002	173.001		105	222.002	1404.1	165.001	4051.82
																					106	275.004	648402	14235.1	338732	267314	298.004	85740.5		106	138.001	12250.5	615.019	140.001	173.001	176.002	193.002		106	16007.8	1506.11	192.002	19555.1
																					107	277.004	649655	14511.5	339414	266860	289.004	578271		107	177.002	12393.7	557.015	176.002	161.001	184.002	191.002		107	24555.1	1472.11	197.002	19173.4
																					108	302.005	648561	14265.2	337934	266746	285.004	580620		108	138.001	12205.4	421.009	158.001	161.001	183.002	181.002		108	24846.8	1606.13	136.001	19378.8
																					109	282.004	648682	14324.3	337780	266465	290.004	579736		109	148.001	8406.53	223.002	150.001	161.001	11424.5	175.002		109	24902	1544.12	182.002	19441.9
																					110	246.003	649536	12268.5	85749.6	267310	262.003	577984		110	152.001	144.001	222.002	168.001	183.002	12713.1	190.002		110	24814.8	1480.11	181.002	19327.7
																					111	270.004	648795	348.006	378.007	266771	267.004	578002		111	161.001	156.001	200.002	154.001	2229.25	12697.1	2112.22		111	24936.1	1490.11	173.001	19158.3
																					112	252.003	649054	398.008	406.008	266948	285.004	578257		112	6929.4	140.001	211.002	151.001	6007.8	12585.9	9543.55		112	24530.1	1462.11	214.002	19440.9
																					113	307609	649735	355.006	381.007	179360	279.004	578239		113	10476.5	148.001	210.002	155.001	6063.84	12728.1	9682.69		113	24598.2	1492.11	184.002	19264.5
																					114	490229	647971	376.007	384.007	390.008	307.005	578214		114	10290.3	163.001	251.003	160.001	6091.85	12486.8	9714.72		114	24729.6	1538.12	12432.7	19197.4
																					115	491074	315142	381.007	377.007	362.007	263588	577034		115	10095.1	166.001	223.002	5510.52	5946.77	12567.9	9662.67		115	24758.6	1505.11	17640.5	19278.6
																					116	489746	267.004	363.007	362.007	383.007	578244	577234		116	10208.2	152.001	241.003	6952.42	5919.75	12681	9681.69		116	24843.8	1524.12	17308	15476
																					117	489298	311.005	377.007	370.007	377.007	577081	575818		117	10241.2	135.001	219.002	6687.24	5888.73	12413.7	9753.75		117	24788.7	1536.12	17555.4	174.002
																					118	490754	291.004	385.007	376.007	377.007	577483	577468		118	10347.4	150.001	241.003	6884.37	5957.77	3648.67	9418.43		118	13569.2	1466.11	17791.8	151.001
																					119	488579	262.003	346.006	378.007	402.008	574333	576613		119	10397.4	141.001	194.002	6844.34	2367.28	177.002	9604.61		119	196.002	1518.12	17438.2	164.001
																					120	491733	281.004	337.006	371.007	357.006	576143	576189		120	10211.2	159.001	450.01	7030.47	203.002	219.002	5009.25		120	199.002	1543.12	17848.9	146.001
																					121	491706	298.004	381.007	378.007	368.007	577288	575928		121	10181.2	1707.15	598.018	6918.39	195.002	199.002	211.002		121	154.001	1493.11	17521.3	167.001
																					122	490498	257.003	368.007	368.007	388.008	576356	376331		122	6334.01	10302.3	552.015	6784.3	175.002	165.001	177.002		122	168.001	1492.11	17541.4	151.001
																					123	490844	288.004	13029.5	368.007	380.007	576051	302.005		123	147.001	10156.2	578.017	6962.42	181.002	175.002	194.002		123	162.001	1557.12	17434.2	184.002
																					124	490854	285.004	13122.6	62865.2	363.007	575902	258.003		124	136.001	10044	586.017	6936.41	179.002	182.002	187.002		124	147.001	1501.11	17753.8	158.001
																					125	491397	467539	13335.9	268074	365.007	575586	316.005		125	140.001	10083.1	582.017	968.047	177.002	194.002	186.002		125	169.001	1527.12	17537.4	156.001
																					126	491381	652009	13371.9	268097	403.008	575965	324.005		126	148.001	10280.3	552.015	163.001	172.001	190.002	192.002		126	168.001	1457.11	17757.8	168.001
																					127	493198	649657	13151.6	269667	343.006	579371	327.005		127	131.001	10304.3	555.015	169.001	193.002	179.002	185.002		127	173.001	1496.11	4689.1	162.001
																					128	493353	650509	13421	268460	350.006	577226	247.003		128	130.001	10219.2	570.016	172.001	181.002	7661.93	195.002		128	161.001	1513.11	161.001	768.029
																					129	438264	650328	13429	268916	337.006	577237	302.005		129	151.001	10254.3	591.017	164.001	1094.06	11021.1	201.002		129	130.001	1466.11	183.002	16174.1
																					130	319.005	649344	13134.6	268724	146897	576602	303.005		130	157.001	10183.2	540.015	133.001	5113.31	10761.8	197.002		130	183.002	1440.1	156.001	15798.5
																					131	291.004	648605	13399	268474	213845	577486	277.004		131	148.001	10162.2	513.013	153.001	5240.37	10525.5	916.042		131	7946.16	1491.11	198.002	15703.3
																					132	291.004	651085	13358.9	268882	213868	283900	298.004		132	150.001	1011.05	561.016	156.001	5087.29	10666.7	7733.99		132	21656.4	1512.11	184.002	15630.2
																					133	302.005	649403	13326.9	268374	214716	322.005	325.005		133	132.001	157.001	417.009	133.001	5077.29	10684.7	7852.08		133	21213.5	1463.11	154.001	15855.6
																					134	289.004	649338	13428	269171	213920	303.005	290.004		134	143.001	150.001	219.002	152.001	4992.25	10523.5	7930.14		134	21112.3	1477.11	189.002	15673.3
																					135	302.005	650504	13440	268759	215010	311.005	323.005		135	1131.06	133.001	213.002	170.001	5002.25	10627.6	7855.08		135	21185.4	1515.11	156.001	15769.4
																					136	285.004	648891	13194.7	268564	214845	293.004	307.005		136	8727.81	143.001	221.002	135.001	5015.26	10599.6	7902.12		136	21078.2	1481.11	175.002	15721.4
																					137	277.004	650631	8833.9	269361	214693	295.004	9110.15		137	8566.67	134.001	226.003	5210.36	4914.21	10715.7	7886.11		137	21066.2	1467.11	164.001	15668.3
																					138	264.003	648304	366.007	222476	214261	287.004	453888		138	8531.64	176.002	235.003	5831.7	4848.18	3138.49	7964.17		138	21085.2	1438.1	176.002	15515
																					139	277.004	647205	383.007	379.007	214831	328.005	455404		139	8598.7	144.001	236.003	5856.72	4843.17	189.002	7819.06		139	21184.4	1422.1	460.011	15847.6
																					140	292.004	646899	345.006	350.006	214704	314.005	455349		140	8585.68	148.001	215.002	5738.65	4917.21	188.002	7949.16		140	21267.6	1514.11	14999.2	15958.7
																					141	243.003	31588.8	376.007	395.008	214184	305.005	455227		141	8566.67	154.001	241.003	5896.74		184.002	7947.16		141	21324.7	1466.11	15117.4	15756.4
																					142	243.003	311.005	336.006	361.007	215090	322.005	455137		142	8531.64	157.001	248.003	5744.65		187.002	7909.13		142	21341.8	1424.1	15146.5	181.002
																					143	298.004	290.004	334.006	403.008	214440	329.005	454089		143	8633.73	4713.11	228.003	5728.64		194.002			143	21135.3	1484.11	15158.5	162.001
																					144	305.005	307.005	376.007	343.006	156839	336.006	453848		144	8815.89	8739.82	231.003	5803.68		178.002			144	21227.5	1496.11	14992.2	180.002
																					145	273.004	271.004	362.007	373.007	400.008	291.004	453947		145	8775.85	8704.79	228.003	5780.67		180.002			145	7762.01	1458.11	14949.2	6322
																					146	272.004	298.004	362.007	347.006	360.006	292.004	454700		146	8456.57	8805.88	413.009	5896.74		178.002			146	7903.12	1459.11	14972.2	9786.79
																					147	11503.6	315.005	363.007	378.007	360.006	207140	455185		147	2902.42	8640.73	594.018			197.002			147	7784.03	1418.1	15031.3	9919.92
																					148	401096	283.004	360.006	398.008	394.008	440541	455070		148	156.001	8741.82	513.013			189.002			148	7718.98	1490.11	14953.2	9835.84
																					149	403658	253.003	345.006	377.007	425.009	439484	453401		149	153.001	8547.65	573.016			4531.03			149	7857.09	1522.12	14977.2	9988.99
																					150	403314	284.004	343.006	353.006	336.006	438035	455359		150	158.001	8567.67	559.016			8890.95			150	7908.13	1407.1	14956.2	9815.82
																					151	403528	319.005	361.007	355.006	410.008	438350	454293		151	145.001	8523.63	529.014			9136.17			151	7732.99	1480.11	14809	9770.77
																					152	401593	297.004	9075.12	382.007	372.007	439654	131527		152	139.001	8644.74	520.014			8957.01			152	7922.14	1445.1	15009.3	9945.94
																					153	402314	262.003	12690	131235	397.008	438511	304.005		153	184.002	8746.82	558.016			8863.93			153	7736.99	1472.11	14869	9820.82
																					154	402374	299.004	12757.1	218348	362.007	437304	305.005		154	168.001	8508.62	571.016			8878.94			154	7864.09	1436.1	6763.29	9902.9
																					155	401558	58841.8	12882.3	219536	408.008	438755	305.005		155	156.001		554.015			8761.84			155	7699.96	1514.11	6789.3	9765.77
																					156	402217	471663	12871.3	219390	398.008	438480	284.004		156	138.001		557.015			8859.92			156	7838.07	1466.11	6777.3	9790.79
																					157	403165	471015	12876.3	219065	365.007	436629	277.004		157	149.001		547.015			8823.89			157	7904.12	1496.11	6725.26	9929.93
																					158	401661	470247	12874.3	219335	387.007	437371	301.005		158	146.001		503.013			8807.88			158	7816.05	1535.12	6799.31	9935.93
																					159	401468	469986	12646	218859	150130	437678	290.004		159	4128.85		538.014			8801.87			159	7854.08	1515.11	6854.35
																					160	402091	471719	12852.3	218911	176559	437507	331.005		160	7167.57		538.014						160	7752	1560.12	6717.26
																					161	401012	469588	12738.1	218984	176444	437527	349.006		161	7282.65		522.014						161	7778.02	1406.1	6959.42
																					162	401317	470485	12678	218584	176203	919.042	300.005		162	7205.6		576.017						162	7900.12	1410.1	6761.28
																					163	401656	468764	12702.1	218999	175936	288.004	359.006		163	7257.63		564.016						163	7904.12	1444.1	6414.06
																					164	401618	468068	12791.2	218891	175722	308.005	307.005		164	7311.67		536.014						164	15159.5	1442.1	6438.07
																					165	403319	470539	12769.1	219303	176369	336.006	69847.4		165	7252.63		558.016						165		1468.11	6463.09
																					166	145785	470455	12784.2	219407	176691	269.004	357454		166	7350.7		562.016						166		1408.1	6446.08
																					167	247.003	468563	12708.1	127298	175614	312.005	357673		167	7394.73		568.016						167		1494.11	6410.05
																					168	274.004	468521	1534.12	400.008	175154	276.004	358275		168	7206.6		564.016						168		1416.1	6314.99
																					169	280.004	468389	351.006	347.006	176220	309.005	356641		169	7281.65								169		1474.11	6427.06
																					170	283.004	468543	380.007	333.006	176561	337.006	357024		170	7349.7								170		1434.1	6336.01
																					171	255.003	468032	383.007	383.007	176360	290.004	357039		171									171		1412.1	8556.66
																					172	306.005	467677	373.007	369.007	176417	276.004	356812		172									172		1455.11	8513.62
																					173	276.004	467279	374.007	383.007	176126	291.004	356397		173									173		379.007	8537.64
																					174	262.003	468748	381.007	367.007	138377	318.005	355325		174									174		189.002	8663.75
																					175	304.005	466987	365.007	395.008	387.007	322.005	355303		175									175		205.002	8638.73
																					176	277.004	466316	382.007	372.007	393.008	288.004	356646		176									176		182.002	8478.59
																					177	258.003	467196	385.007	373.007	352.006	320.005	356276		177									177		223.002	8623.72
																					178	263.003	467584	367.007	358.006	406.008	295.004	356159		178									178		216.002	8590.69
																					179	290.004	467398	371.007	394.008	380.007	336189	356197		179									179		210.002	8549.65
																					180	271.004	466837	364.007	383.007	376.007	345181	356928		180									180		230.003	8516.63
																					181	148512	468408	11256.3	376.007	446.01	344820	356224		181									181		225.003	8581.68
																					182	334632	468368	12390.7	356.006	367.007	344938	198347		182									182		206.002	8493.61
																					183	333722	468090	12332.6	174522	374.007	344374	294.004											183		204.002	8471.59
																					184	333983	467537	12559.9	182527	360.006	345241	300.005											184		234.003	8392.52
																					185	335555	466774	12303.6	182389	371.007	344494	298.004											185		273.004
																					186	333709	467899	12548.9	182448	382.007	345603	289.004											186		714.025
																					187	333539	467197	12298.6	182094	400.008	344867	301.005											187		1021.05
																					188	334403	468450	12377.7	183261	399.008	345094	338.006											188		1010.05
																					189	334528	467441	12533.9	182145	372.007	343824	313.005											189		971.047
																					190	334102	468001	12281.5	183083	358.006	343117	314.005											190		1015.05
																					191	334251	468055	12424.7	182450	384.007	344994	305.005											191		978.048
																					192	333435	466976	12396.7	183449	372.007	200027	324.005											192		1005.05
																					193	333365	467459	12560.9	182852	364.007	285.004	319.005											193		993.049
																					194	335574	467022	12439.7	182671	132257	280.004	324.005											194		973.047
																					195	334267	466450	12388.7	182338	149576	288.004	311.005											195		914.042
																					196	333776	466245	12609.9	182440	149078	298.004	310.005											196		976.048
																					197	334118	467790	12474.8	182738	148727	278.004	320.005											197		940.044
																					198	334338	467182	358.006		148648	271.004	304.005											198		1021.05
																					199	334746	466939	320.005		149562	321.005	135252											199		937.044
																					200	333034	466474	304.005		148886	273.004	284283											200		962.046
																					201	333400	302113	16316.3		149192	294.004	284240											201		957.046
																					202	46157.4	288.004	41364.4		148742	288.004	284141											202		965.047
																					203	271.004	255.003	41048.1		149975	278.004	284661											203		985.048
																					204	272.004	255.003	41217.8		149285	289.004	283776											204		915.042
																					205	271.004	288.004	41047.1		149122	271.004	284257											205		974.047
																					206	282.004	274.004	41273.1		148245	300.005	283114											206		970.047
																					207	260.003	276.004	41574.3		148845	319.005	283691											207		918.042
																					208	306.005	258.003	41337.3		148848	289.004	283259											208		967.047
																					209	269.004	285.004	40818.2		148973	318.005	283736											209		180.002
																					210	311.005	314.005	40130.4		148958	10051	283519											210		198.002
																					211	280.004	265.003	39842.3			275424	284725											211		177.002
																					212	290.004	262.003	40417.6			276793	283408											212		173.001
																					213	260.003	287.004	40221.8			275855	284360											213		175.002
																					214	260.003	300.005	40347.3			275660	283910											214		184.002
																					215	285.004	30638.9	41182.7			276464	284029											215		183.002
																					216	299.004	362379	41146.5			275433	284260											216		198.002
																					217	288.004	363149	41255			275787	283591											217		188.002
																					218	223207	362983	40884.5			275254												218		181.002
																					219	289151	363195	40945.7			275586												219		159.001
																					220	287873	362514	40952.7			276109												220		521.014
																					221	288665	362622				275282												221		825.034
																					222	288270	361808				275875												222		893.04
																					223	288775	363094				276489												223		832.035
																					224	288740	362611				275678												224		885.039
																					225	288722	361974				275365												225		853.036
																					226	288201	362065				274823												226		923.043
																					227	288168	362599				275462												227		900.04
																					228	287601	361754				274769												228		854.036
																					229	287988	362182				274862												229		820.034
																					230	287796	361792				273824												230		840.035
																					231	286514	362042				274125												231		864.037
																					232	286855	360536				275050												232		899.04
																					233	286622	361391				275459												233		841.035
																					234	287670	361285				276342												234		866.038
																					235	288339	361290				275308												235		900.04
																					236	287944	360955				274849												236		855.037
																					237	287691	360938				275235												237		877.038
																					238		361665				275156												238		866.038
																					239		361777				274443												239		815.033
																					240		361864																240		853.036
																					241		362172																241		860.037
																					242		361945																242		865.037
																					243		360264																243		174.002
																					244		361933																244		199.002
																					245		360864																245		213.002
																					246		361796																246		206.002
																					247		361093																247		196.002
																					248		361915																248		185.002
																					249		360901																249		183.002
																					250		361598																250		189.002
																					251		359347																251		166.001
																					252		360804																252		180.002
																					253		361124																253		178.002
																					254		360565																254		207.002
																					255		359274																255		194.002
																					256		360258																256		182.002
																					257		360041																257		192.002
																					258		359170																258		188.002
																					259		358795																259		286.004
																					260		359534																260		748.028
																					261		360094																261		789.031
																					262		360366																262		856.037
																					263		361738																263		773.03
																					264		359791																264		725.026
																					265		359501																265		830.034
																					266		359689																266		829.034
																					267		360115																267		816.033
																					268		361222																268		795.032
																					269		359950																269		774.03
																					270		359632																270		819.034
																					271		359628																271		783.031
																					272		359243																272		787.031
																					273		359487																273		793.031
																					274		358848																274		783.031
																					275		358575																275		816.033
																					276		359742																276		835.035
																					277		359495																277		861.037
																					278		358623																278		830.034
																					279		360764																279		772.03
																					280		357771																280		862.037
																					281		359481																281		783.031
																					282		360545																282		683.023
																					283		358739																283		191.002
																					284		358552																284		189.002
																					285		358776																285		146.001
																					286		360136																286		177.002
																					287		176579																287		164.001
																					288		298.004																288		153.001
																					289		287.004																289		179.002
																					290		250.003																290		189.002
																					291		303.005																291		192.002
																					292		285.004																292		187.002
																					293		273.004																293		186.002
																					294		284.004																294		190.002
																					295		261.003																295		169.001
																					296		294.004																296		219.002
																					297		242.003																297		742.028
																					298		308.005																298		768.029
																					299		257.003																299		720.026
																					300		301.005																300		774.03
																					301		274.004																301		754.028
																					302		298.004																302		758.029
																					303		283.004																303		780.03
																					304		296.004																304		724.026
																					305		307.005																305		764.029
																					306		311.005																306		693.024
																					307		274.004																307		724.026
																					308		307.005																308		805.032
																					309		1543.12																309		759.029
																					310		300473																310		756.029
																					311		303947																311		725.026
																					312		304333																312		826.034
																					313		303234																313		776.03
																					314		302897																314		807.033
																					315		302859																315		763.029
																					316		302832																316		773.03
																					317		302291																317		786.031
																					318		303018																318		756.029
																					319		302722																319		770.03
																					320		301331																320		521.014
																					321		301353																321		194.002
																					322		300923																322		199.002
																					323		301719																323		194.002
																					324		301376																324		171.001
																					325		301150																325		162.001
																					326		300757																326		165.001
																					327		300148																327		186.002
																					328		299708																328		189.002
																					329		300516																329		184.002
																					330		299765																330		219.002
																					331		300008																331		168.001
																					332		298772																332		180.002
																					333		299243																333		201.002
																					334		299577																334		296.004
																					335		138041																335		769.03
																					336		281.004																336		718.026
																					337		287.004																337		701.025
																					338		282.004																338		699.024
																					339		268.004																339		687.024
																					340		253.003																340		721.026
																					341		288.004																341		724.026
																					342		306.005																342		787.031
																					343		286.004																343		722.026
																					344		284.004																344		735.027
																					345		282.004																345		774.03
																					346		262.003																346		779.03
																					347		276.004																347		796.032
																					348		312.005																348		778.03
																					349		86414.3																349		774.03
																					350		258587																350		773.03
																					351		256482																351		721.026
																					352		256702																352		756.029
																					353		256552																353		700.024
																					354		257703																354		698.024
																					355		256521																355		720.026
																					356		256237																356		771.03
																					357		255893																357		779.03
																					358		256833																358		739.027
																					359		256280																359		744.028
																					360		256901																360		725.026
																					361		256465																361		710.025
																					362		256288																362		781.03
																					363		255976																363		719.026
																					364		256261																364		702.025
																					365		256973																365		675.023
																					366		256813
																					367		257022
																					368		256388
																					369		255420
																					370		256258
																					371		255303
																					372		256228
																					373		256450
																					374		255869
																					375		256780
																					376		256621
																					377		256142
																					378		255683
																					379		255909
																					380		255688
																					381		255980
																					382		255262
																					383		255139
																					384		255481
																					385		254798
																					386		594.018
																					387		325.005
																					388		276.004
																					389		310.005
																					390		278.004
																					391		270.004
																					392		319.005
																					393		287.004
																					394		318.005
																					395		275.004
																					396		291.004
																					397		290.004
																					398		117815
																					399		217961
																					400		217569
																					401		217943
																					402		217410
																					403		218187
																					404		216979
																					405		217483
																					406		218240
																					407		217904
																					408		217951
																					409		218388
																					410		217604
																					411		217490
																					412		217373
																					413		218120
																					414		217191
																					415		218051
																					416		216745
																					417		217327
																					418		216514
																					419		217447
																					420		217331
																					421		217447
																					422		217284
																					423		218171
																					424		216364
																					425		216492
																					426		217479
																					427		217420

## Sheet: Fig.2D ABH-CPDMARTX Vc
Figure 2D. ABH_CPDMARTX V.c.
															Experimental Data (20220429)										Experimental Data (20250625)
															Read #	Control 1	Control 2	Bile only 1	Bile only 2	Bile 1	Bile 2	DOCh 1	DOCh 2		Read #	Control	Bile only	Bile	DOCh
	[acrylamide], M	C1	C2	C3	B1	B2	B3	D1	D2	D3	B.O.1	B.O.2	B.O.3		1	321444	296244	27787.6	26844	171018	178831	209926	223681		1	32967.3	1480.11	20166.3	25810.3
	Blank1														2	321633	296503	27512.8	26682.6	169614	179200	210492	223197		2	33246.2	1557.12	20236.5	25859.4
	Blank2														3	322352	295719	27751.5	26582.3	169870	178898	210243	222636		3	33333.5	1568.12	20267.5	26029.8
0	0	310085	295614	33004	172995	175780	20296.6	272662	331187	25785.9	29889	25933.6	1486.33		4	322029	296481	27662.2	26739.7	170265	178530	210202	221988		4	33218.1	1523.12	20369.7	26072
4	0.161765	245587	231642	25134.6	126080	134799	14317.1	202612	205699	20237.2	19006	16741.8	971.274		5	322683	296222	27497.8	26851	169777	178807	210996	223042		5	33035.5	1503.11	20377.7	25699
8	0.317308	206073	197399	21213.3	107755	115166	11919.9	163688	211916	16945.2	16712.9	15142.8	863.037		6	322335	296779	27434.6	26816.9	136347	178877	210654	222409		6	33172	1533.12	20022	26313.6
12	0.466981	182586	172619	18429.6	93629.1	101073	10422.7	136497	157965	14718.7	15503.6	14046.5	802.714		7	323531	295463	27545.9	26716.7	129.001	178494	210394	222992		7	32844.9	1514.11	20405.8	25917.6
16	0.611111	161030	152193	16260.4	81997.9	90802.4	9194.92	111265	135309	12821.3	14728.8	12973.3	761.029		8	322918	295339	27755.5	26363.7	140.001	178788	209380	28041.3		8	32929.2	1455.11	20347.7	25760.2
20	0.75	143455	136124	14594	74391.8	80728.9	8213.96	96557	114491	11516	14180.5	12446.5	737.995		9	322103	294144	27628.1	26931.2	148.001	116252	210107	194.002		9	33064.6	1511.11	20463.9	25735.1
															10	321741	42206.9	27717.4	26775.8	127.001	148.001	210591	183.002		10	33184	1479.11	20344.7	25710
	[acrylamide], M	C1	C2	C3	B1	B2	B3	D1	D2	D3					11	321649	135.001	27657.2	26850	166.001	143.001	203180	195.002		11	33061.6	1485.11	20238.5	25470.4
	Blank1														12	322260	154.001	27638.2	26381.8	139.001	153.001	170.001	200.002		12	32983.3	1420.1	20436.9	25902.5
	Blank2														13	317035	163.001	27511.8	575.017	157.001	156.001	181.002	195.002		13	32968.3	1527.12	20270.5	25817.3
0	0	310085	295614	33004	143106	149846	18810.3	272662	331187	25785.9					14	136.001	155.001	27578	218.002	127.001	157.001	203.002	204.002		14	32774.7	1503.11	20342.7	25533.6
4	0.161765	250498	236275	25637.3	109215	120419	13612.7	206664	209813	20642					15	126.001	143.001	27605.1	210.002	144369	141.001	192.002	169.001		15	32884	1492.11	20158.3	25862.4
8	0.317308	214315	205295	22061.8	94684.3	104024	11499.1	170235	220393	17623					16	135.001	173.001	27761.5	213.002	171802	152.001	189.002	226810		16	32995.4	1529.12	5778.67	25894.5
12	0.466981	193541	182976	19535.4	82813	92247.8	10197.2	144687	167443	15601.9					17	126.001	129.001	27538.9	234.003	170812	122.001	185.002	284182		17	32975.3	1483.11	190.002	25740.1
16	0.611111	173913	164369	17561.3	72650.6	84055.5	9108.6	120166	146134	13847					18	137.001	136.001	27948	190.002	170139	134686	180.002	283786		18	33140.9	1507.11	148.001	25619.8
20	0.75	157800	149736	16053.4	66232.4	75110.6	8223.56	106213	125940	12667.6					19	134.001	256334	9024.07	217.002	170890	177525	171.001	282902		19	33171	1517.12	166.001	26102
															20	127.001	298729	225.003	227.003	170646	176686	112507	283837		20	32616.1	1489.11	152.001	25920.6
	[acrylamide], M	C1	C2	C3	B1	B2	B3	D1	D2	D3					21	115.001	297096	230.003	21206.5	170501	176589	289680	282994		21	33213.1	1483.11	181.002	25446.3
0	0	1	1	1	1	1	1	1	1	1					22	133.001	298095	198.002	29190.6	170442	177236	288385	283303		22	33176	1430.1	159.001	25846.4
4	0.161765	1.23787	1.25114	1.28734	1.31032	1.24437	1.38182	1.31935	1.57849	1.2492					23	124.001	297946	196.002	29301.9	170560	177585	287899	283605		23	32785.7	1543.12	171.001	25995.8
8	0.317308	1.44686	1.43995	1.49598	1.51141	1.44049	1.6358	1.60168	1.50272	1.46319					24	117.001	297586	219.002	29431.3	134573	177338	289584	225266		24	33240.2	1479.11	186.002	25715
12	0.466981	1.60217	1.61559	1.68945	1.72807	1.62439	1.84464	1.8845	1.97791	1.65274					25	112.001	298212	210.002	29263.8	183.002	177182	289585	189.002		25	32761.6	1531.12	155.001	25836.3
16	0.611111	1.78299	1.79848	1.87936	1.96979	1.78271	2.06511	2.26905	2.26633	1.8622					26	180069	297716	187.002	29569.7	136.001	85992.7	290674	206.002		26	33411.8	1557.12	150.001	25577.7
20	0.75	1.96505	1.97423	2.05588	2.16067	1.99501	2.28736	2.56714	2.62973	2.03558					27	314920	185658	187.002	29486.4	138.001	131.001	289220	196.002		27	33207.1	1429.1	167.001	25709
	SLOPE	1.29892	1.31654	1.44831	1.57362	1.32366	1.77563	2.03493	2.11255	1.40192					28	315531	155.001	22413.1	29366.1	116.001	142.001	289827	196.002		28	32989.4	1503.11	169.001	25905.5
															29	314071	143.001	29761.2	29712.1	142.001	143.001	289304	200.002		29	33035.5	1469.11	175.002	25591.7
	[acrylamide], M	Control	Bile	DOCh											30	315297	149.001	29851.5	29199.6	141.001	149.001	65430.6	216.002		30	32550.9	1505.11	204.002	26210.3
0	0	1	1	1											31	314237	154.001	29806.4	29388.1	137.001	158.001	201.002	178.002		31	33117.8	1493.11	196.002	25770.2
4	0.161765	1.25879	1.31217	1.38235											32	314007	122.001	30001	28989	105663	138.001	178.002	227706		32	33244.2	1505.11	13877.6	25709
8	0.317308	1.46093	1.52923	1.52253											33	185831	152.001	29984.9	29466.4	173655	110.001	171.001	331217		33	32925.1	1540.12	14443.4	25582.7
12	0.466981	1.63574	1.73237	1.83839											34	149.001	147.001	29941.8	29383.1	173165	138.001	171.001	331683		34	33186	1454.11	14320.2	25563.6
16	0.611111	1.82028	1.9392	2.13252											35	125.001	133.001	30150.4	10572.6	173388	168.001	204.002	331133		35	33205.1	1526.12	14362.3	25379.2
20	0.75	1.99839	2.14768	2.41082											36	133.001	271704	29972.9	199.002	172208	157105	184.002	331430		36	32971.3	1456.11	14413.4	25841.4
															37	119.001	297597	29658.9	243.003	172903	176063	160.001	330745		37	32742.5	1515.11	14307.2	26099
	SD	0	0	0											38	142.001	294326	29912.7	213.002	172730	177152	177.002	331190		38	32953.2	1501.11	14322.3	25830.3
		0.0209049	0.0561255	0.141621											39	124.001	294987	29805.4	180.002	172734	176541	255289	331141		39	33068.6	1470.11	14249.1	25657.9
		0.0249428	0.0807241	0.0582473											40	115.001	295354	29879.6	200.002	173332	176702	272962	331267		40	32598.1	1485.11	14448.4	25740.1
		0.0383729	0.0899713	0.136697											41	125.001	296741	2255.25	218.002	172844	176086	272084	331173		41	32887	1522.12	14278.2	25800.3
		0.0422538	0.117302	0.191153											42	131.001	295274	197.002	223.002	91604.3	176004	272591	331307		42	32489.7	1445.1	14465.5	25702
		0.0408257	0.119707	0.266559											43	148.001	295188	210.002	206.002	145.001	176175	272122	330491		43	32885	1511.11	2569.33	25756.1
															44	130066	295067	208.002	220.002	126.001	176675	272404	331471		44	33098.7	1525.12	168.001	25921.6
	SEM	0	0	0											45	310459	295909	212.002	225.003	139.001	175452	273256	128686		45	33076.6	1479.11	187.002	25841.4
		0.0120695	0.0324041	0.0817651											46	310844	295694	195.002	865.037	146.001	175282	273183	220.002		46	32875	1444.1	165.001	25329
		0.0144007	0.0466061	0.0336291											47	309721	79048.6	182.002	25884.5	163.001	175267	272817	182.002		47	32925.1	1394.1	176.002	25807.3
		0.0221546	0.0519449	0.078922											48	310143	126.001	214.002	25845.4	138.001	175461	272544	195.002		48	14330.3	1439.1	192.002	8918.98
		0.0243952	0.0677244	0.110362											49	310606	114.001	19845.7	25885.5	143.001	172276	242532	197.002		49	206.002	1575.12	172.001	171.001
		0.0235707	0.0691127	0.153898											50	309512	138.001	29626.8	26004.8	152.001	143.001	196.002	182.002		50	180.002	1487.11	153.001	179.002
															51	310022	135.001	29884.6	25912.5	106.001	168.001	198.002	186.002		51	213.002	1421.1	168.001	154.001
	Slope	1.01577	1.16963	1.34835											52	310120	132.001	29883.6	25929.6	122.001	133.001	176.002	191.002		52	198.002	1500.11	172.001	157.001
															53	309342	129.001	29970.9	26047.9	129.001	125.001	200.002	197.002		53	169.001	1503.11	158.001	191.002
															54	253271	137.001	29993.9	25958.7	32304.1	167.001	191.002	182.002		54	170.001	1532.12	222.002	156.001
	ANOVA	Control	Bile	DOCh		Anova: Single Factor									55	128.001	127.001	30057.1	1118.06	125301	133.001	168.001	200.002		55	153.001	1401.1	11593.7	201.002
		1.29892	1.57362	2.03493											56	146.001	139.001	29816.4	235.003	126116	144.001	181.002	168.001		56	157.001	1503.11	11862	159.001
		1.31654	1.32366	2.11255		SUMMARY									57	142.001	135.001	29896.6	203.002	125837	144.001	166.001	178.002		57	175.002	1455.11	11839	155.001
		1.44831	1.77563	1.40192		Groups	Count	Sum	Average	Variance					58	158.001	136.001	29884.6	198.002	125915	142.001	190.002	193871		58	191.002	1453.11	12188.4	144.001
						Control	3	4.06377	1.35459	0.00666561					59	128.001	148.001	29875.6	204.002	126794	146.001	185.002	207696		59	182.002	1449.11	12106.3	172.001
						Bile	3	4.67291	1.55764	0.051259					60	169.001	68315.8	1596.13	210.002	126207	159.001	174.002	206363		60	148.001	1501.11	11970.2	156.001
						DOCh	3	5.5494	1.8498	0.151955					61	141.001	232563	213.002	205.002	126058	156.001	70777.9	207127		61	168.001	1414.1	12025.2	8754.83
															62	128.001	231459	213.002	220.002	126382	153.001	204031	206489		62	175.002	1527.12	12170.4	20144.3
															63	151.001	230958	205.002	233.003	126274	153.001	202732	205488		63	188.002	1488.11	11919.1	20297.6
						ANOVA									64	151.001	232050	199.002	219.002	126663	135.001	202476	206091		64	160.001	1530.12	11820	20171.3
						Source of Variation	SS	df	MS	F	P-value	F crit			65	126.001	231517	209.002	221.002	125327	149.001	202774	204527		65	7794.04	1456.11	11961.1	20256.5
						Between Groups	0.371823	2	0.185911	2.6574	0.149113	5.14325			66	139.001	231646	186.002	206.002	56044.8	102461	202388	205241		66	25147.6	1487.11	12101.3	20294.6
						Within Groups	0.41976	6	0.06996						67	144.001	231212	249.003	225.003	139.001	134731	202490	205235		67	25277.9	1460.11	11896.1	20291.6
															68	153.001	230759	226.003	13725.4	146.001	134863	202426	205002		68	25151.6	1466.11	11425.5	20148.3
						Total	0.791583	8							69	92128.1	232613	208.002	16580.7	136.001	135186	201926	204602		69	25067.4	1481.11	167.001	20294.6
															70	245810	139668	208.002	16845.2	139.001	135026	201938	204524		70	25313	1511.11	159.001	20195.4
															71	245486	149.001	210.002	16742	143.001	135102	202860	107481		71	25163.6	1421.1	168.001	20133.3
															72	245781	143.001	13571.2	16765	149.001	134480	202689	167.001		72	25239.8	1452.11	185.002	20286.6
															73	245552	131.001	18858.8	16657.9	143.001	134627	167437	194.002		73	25197.7	1452.11	131.001	20332.7
	TUKEY HSD	PAIRS	ABS DIFF	MSE	q, tukey										74	245655	127.001	18776.6	16501.6	144.001	134589	198.002	181.002		74	24938.1	1499.11	192.002	17751.7
		Control vs Bile	0.203046	0.152709	1.32963										75	245072	140.001	18943.9	16749	153.001	134321	174.002	191.002		75	25104.5	1456.11	159.001	157.001
		Control vs DOCh	0.495212		3.24285										76	245832	124.001	18819.7	16646.8	120.001	134831	192.002	200.002		76	25216.8	1404.1	181.002	173.001
		Bile vs DOCh	0.292165		1.91322										77	245506	154.001	18846.7	16851.2	146.001	135040	175.002	182.002		77	25162.6	1466.11	153.001	162.001
															78	121436	128.001	18812.7	16920.3	131.001	79327.8	192.002	205.002		78	25095.5	1409.1	179.002	150.001
															79	159.001	149.001	19140.3	16900.3	62630.7	125.001	201.002	191.002		79	24808.7	1568.12	194.002	163.001
	T-Test	t-Test: Two-Sample Assuming Equal Variances				t-Test: Two-Sample Assuming Equal Variances									80	141.001	140.001	19190.4	6035.82	107275	142.001	205.002	191.002		80	14937.1	1462.11	1670.14	177.002
															81	161.001	137.001	19222.5	191.002	107763	158.001	173.001	186.002		81	173.001	1453.11	10521.5	176.002
			Control	Bile			Control	DOCh							82	117.001	139.001	18978	247.003	107443	135.001	209.002	185.002		82	172.001	1511.11	10245.2	140.001
		Mean	1.35459	1.55764		Mean	1.35459	1.8498							83	152.001	154296	19053.1	194.002	107807	141.001	168.001	187.002		83	184.002	1464.11	10514.5	164.001
		Variance	0.00666561	0.051259		Variance	0.00666561	0.151955							84	136.001	197779	19380.8	232.003	107875	146.001	191.002	183.002		84	215.002	1570.12	10268.3	158.001
		Observations	3	3		Observations	3	3							85	121.001	197213	19216.5	201.002	107576	162.001	200.002	207.002		85	198.002	1535.12	10454.5	3457.6
		Pooled Variance	0.0289623			Pooled Variance	0.0793105								86	145.001	197904	18873.8	198.002	108561	148.001	32047.3	172665		86	166.001	1362.09	10473.5	17124.7
		Hypothesized Mean Difference	0			Hypothesized Mean Difference	0								87	109.001	197667	18976	227.003	108177	148.001	164370	223045		87	190.002	1495.11	10414.4	16903.3
		df	4			df	4								88	167.001	196645	17672.6	205.002	107845	151.001	164190	221824		88	185.002	1400.1	10437.4	17201.8
		t Stat	-1.46125			t Stat	-2.15363								89	127.001	197862	179.002	221.002	107397	142.001	163825	219553		89	177.002	1486.11	10294.3	16737
		P(T<=t) one-tail	0.108874			P(T<=t) one-tail	0.0487918								90	134.001	197216	207.002	229.003	107592	161.001	163969	217668		90	187.002	1476.11	10380.4	16785.1
		t Critical one-tail	2.13185			t Critical one-tail	2.13185								91	122.001	197511	182.002	207.002	55137.7	157.001	164069	216041		91	170.001	1411.1	10620.6	16722
		P(T<=t) two-tail	0.217748			P(T<=t) two-tail	0.0975835								92	126205	197109	188.002	251.003	153.001	76829.4	163715	214959		92	146.001	1601.13	10492.5	16878.2
		t Critical two-tail	2.77645			t Critical two-tail	2.77645								93	206326	197322	191.002	236.003	160.001	114832	163822	214731		93	14487.5	1512.11	10378.4	17179.7
															94	205824	197157	206.002	13270.8	147.001	115320	163290	213381		94	21211.5	1591.13	439.01	16997.4
															95	205948	29515.5	184.002	15210.6	145.001	115328	162286	212539		95	21474	1420.1	169.001	17108.6
															96	206000	150.001	205.002	15228.6	130.001	115357	163380	212074		96	21484.1	1577.12	184.002	16821.1
															97	206133	173.001	215.002	15147.5	143.001	114926	163472	212055		97	21089.2	1535.12	164.001	16883.2
															98	205610	144.001	212.002	15105.4	136.001	115561	163866	211735		98	21133.3	1567.12	168.001	7087.51
															99	206072	174.002	212.002	15190.5	128.001	115635	75405.6	212276		99	21264.6	1492.11	164.001	162.001
															100	206313	132.001	223.002	15068.3	140.001	115376	195.002	211824		100	21187.4	1515.11	185.002	162.001
															101	206427	168.001	236.003	15068.3	138.001	114761	187.002	211089		101	21105.3	1610.13	170.001	163.001
															102	64024.5	139.001	184.002	15167.5	157.001	115020	173.001	210364		102	21007	1504.11	185.002	162.001
															103	134.001	150.001	1422.1	15148.5	716.026	115020	173.001	209876		103	21277.6	1507.11	169.001	172.001
															104	131.001	115.001	16464.5	15092.4	91879.8	114857	176.002	210291		104	21107.3	1524.12	217.002	199.002
															105	137.001	141.001	16616.8	9131.17	93468.5	99233.7	167.001	209166		105	21281.6	1404.1	2572.33	148.001
															106	142.001	129.001	16651.9	222.002	93351.4	155.001	202.002	209365		106	21149.3	1506.11	9251.28	178.002
															107	134.001	101854	16965.4	179.002	94240.7	124.001	204.002	209247		107	16235.2	1472.11	9112.15	144.001
															108	125.001	173495	16672.9	206.002	94104.4	136.001	178.002	208850		108	180.002	1606.13	9318.34	174.002
															109	136.001	173502	16522.6	206.002	93601.7	140.001	203.002	209323		109	176.002	1544.12	9135.17	164.001
															110	153.001	172827	16669.9	208.002	93973.2	141.001	187.002	208195		110	130.001	1480.11	9194.23	174.002
															111	142.001	173030	16725	205.002	93450.3	152.001	26435.9	208314		111	168.001	1490.11	9027.07	14254.2
															112	108.001	172293	16777.1	207.002	93876.3	164.001	137426	207784		112	174.002	1462.11	9104.14	14989.2
															113	140.001	173132	16638.8	197.002	93854.1	162.001	137480	207290		113	168.001	1492.11	9311.33	14620.7
															114	138.001	172033	16761	183.002	93912.6	145.001	137639	103696		114	162.001	1538.12	9305.33	14950.2
															115	127.001	172928	16749	237.003	93835.9	148.001	137045	199.002		115	166.001	1505.11	9098.14	14552.6
															116	264.003	172314	16886.2	227.003	24928	137.001	136383	155.001		116	169.001	1524.12	9104.14	14750.9
															117	180177	172962	16879.2	206.002	173.001	147.001	136392	197.002		117	164.001	1536.12	9310.33	14936.1
															118	182738	173250	8639.73	11017.1	148.001	64564	136394	175.002		118	167.001	1466.11	9262.29	14617.7
															119	182482	171752	202.002	14153	121.001	101416	135543	190.002		119	166.001	1518.12	2764.38	14763.9
															120	182793	170525	194.002	14254.2	142.001	100587	136470	192.002		120	173.001	1543.12	200.002	14703.8
															121	183976	142.001	246.003	13868.6	136.001	100960	135806	195.002		121	9905.9	1493.11	171.001	14726.8
															122	182543	150.001	195.002	14151	148.001	101254	136133	196.002		122	18535.2	1492.11	183.002	14758.9
															123	183362	142.001	201.002	13944.7	144.001	100740	136019	180.002		123	18489.1	1557.12	151.001	10367.4
															124	182633	134.001	187.002	13910.7	150.001	101620	135731	199.002		124	18475.1	1501.11	168.001	146.001
															125	182089	137.001	199.002	13927.7	147.001	100988	25422.3	191.002		125	18442	1527.12	157.001	153.001
															126	183065	128.001	209.002	14038.9	154.001	101275	195.002	204.002		126	18436	1457.11	188.002	148.001
															127	68977.4	158.001	230.003	14066.9	164.001	100846	178.002	200.002		127	18381.9	1496.11	158.001	140.001
															128	140.001	153.001	205.002	14108.9	156.001	101274	184.002	188.002		128	18308.8	1513.11	135.001	205.002
															129	140.001	132.001	227.003	14086.9	18219.6	100643	174.002	61981.7		129	18521.1	1466.11	137.001	178.002
															130	148.001	146.001	237.003	6247.95	81892.4	101271	174.002	155226		130	18411.9	1440.1	128.001	175.002
															131	144.001	153.001	5786.67	236.003	81945.8	99945.8	204.002	154965		131	18531.2	1491.11	198.002	180.002
															132	133.001	139.001	15571.1	231.003	81879.3	153.001	189.002	155280		132	18249.6	1512.11	2239.25	178.002
															133	135.001	40576.2	15467	217.002	82355.2	150.001	180.002	155030		133	18520.1	1463.11	8230.39	115.001
															134	175.002	152848	15538.1	206.002	81702.9	145.001	207.002	155180		134	18282.7	1477.11	8188.35	142.001
															135	149.001	152560	15458.9	205.002	81999.3	165.001	184.002	154688		135	9029.08	1515.11	8256.41	140.001
															136	133.001	152410	15490	227.003	81989.2	150.001	182.002	155963		136	161.001	1481.11	8156.32	147.001
															137	134.001	152516	15572.1	199.002	81801.7	144.001	46837.5	154960		137	172.001	1467.11	8268.42	153.001
															138	119.001	152465	15545.1	220.002	82074.9	122.001	111766	155632		138	182.002	1438.1	8333.47	11815
															139	129.001	152584	15423.9	202.002	82125.3	146.001	111557	155959		139	166.001	1422.1	8289.43	13123.6
															140	156.001	152126	15590.1	243.003	81990.2	170.001	110680	156809		140	147.001	1514.11	8296.44	13113.6
															141	75689.7	151688	15287.7	199.002	82219.1	150.001	111182	157546		141	175.002	1466.11	8355.49	12703.1
															142	160690	151646	15654.2	5059.28	62934.6	163.001	110867	157781		142	177.002	1424.1	8131.31	12727.1
															143	161439	152039	15444.9	12886.3	138.001	139.001	110978	159442		143	148.001	1484.11	8185.35	12888.3
															144	160949	151679	6007.8	12940.4	139.001	69793	111118	159483		144	161.001	1496.11	8116.29	12916.3
															145	162027	151977	206.002	13259.8	143.001	91095.7	111663	159360		145	197.002	1458.11	8157.33	12851.3
															146	160528	151973	207.002	12983.4	144.001	90407.4	111256	159615		146	178.002	1459.11	8109.29	13032.5
															147	161516	73242.6	206.002	12838.2	143.001	90665.8	110861	160060		147	7877.1	1418.1	8241.4	12674
															148	160769	144.001	201.002	12926.4	148.001	91007.9	111073	159982		148	16404.4	1490.11	8097.28	13175.7
															149	160553	118.001	209.002	13079.5	147.001	91193.6	111686	160513		149	16112	1522.12	8224.38	12765.1
															150	161319	140.001	201.002	12971.4	153.001	90948.3	111757	160769		150	16355.4	1407.1	193.002	12891.3
															151	160909	151.001	173.001	12937.4	141.001	90786.9	63973.2	160281		151	16420.5	1480.11	208.002	9918.92
															152	160635	155.001	194.002	12859.3	150.001	91180.4	177.002	160341		152	16266.2	1445.1	202.002	153.001
															153	27339.3	150.001	214.002	13010.5	126.001	90582	175.002	159830		153	16231.2	1472.11	3450.6	160.001
															154	130.001	132.001	225.003	12909.3	157.001	90861.6	175.002	160223		154	16211.1	1436.1	6763.29	171.001
															155	139.001	150.001	218.002	12931.4	161.001	91327.8	181.002	159854		155	16291.3	1514.11	6789.3	177.002
															156	136.001	151.001	190.002	957.046	160.001	90685.9	179.002	157759		156	16278.2	1466.11	6777.3	156.001
															157	143.001	115.001	8684.77	201.002	71444.6	89896.9	169.001	158952		157	16279.2	1496.11	6725.26	167.001
															158	135.001	154.001	14621.7	201.002	74288.3	90594.1	180.002	158507		158	16280.2	1535.12	6799.31	175.002
															159	157.001	147.001	14938.2	189.002	74524	11308.4	166.001	158962		159	16178.1	1515.11	6854.35	140.001
															160	122.001	109254	14656.7	194.002	74853.4	146.001	194.002	121351		160	16249.2	1560.12	6717.26	142.001
															161	139.001	137066	14671.8	218.002	74477.7	151.001	184.002	173.001		161	16088.9	1406.1	6959.42	170.001
															162	134.001	136721	14788.9	222.002	74959.2	133.001	182.002	178.002		162	13287.8	1410.1	6761.28	166.001
															163	171.001	136189	14644.7	201.002	74273.1	126.001	169.001	191.002		163	182.002	1444.1	6414.06	188.002
															164	132.001	136540	14744.9	209.002	74712.4	131.001	189.002	208.002		164	164.001	1442.1	6438.07	146.001
															165	119.001	136170	14666.8	214.002	74267.1	149.001	54053.8	188.002		165	166.001	1468.11	6463.09	129.001
															166	120.001	136097	14650.7	196.002	74284.2	148.001	96847.5	165.001		166	195.002	1408.1	6446.08	9607.61
															167	134.001	136242	14617.7	213.002	74182.5	142.001	96403.2	182.002		167	172.001	1494.11	6410.05	11621.8
															168	155.001	136559	14753.9	4432.98	74418.2	141.001	95921.6	203.002		168	165.001	1416.1	6314.99	11587.7
															169	138819	135993	14872.1	12461.8	74105.9	143.001	96754.6	195.002		169	173.001	1474.11	6427.06	11587.7
															170	144431	136240	14741.9	12479.8	74191.5	144.001	96544.6	217.002		170	192.002	1434.1	6336.01	11514.6
															171	143481	136115	14834	12351.6	74085.8	128.001	96225.5	180.002		171	169.001	1412.1		11430.5
															172	143941	135654	8307.45	12566.9	74253	23861.4	96445.6	216.002		172	187.002	1455.11		11582.7
															173	143521	135501	202.002	12331.6		80023.3	96516.3	20246.5		173	180.002	379.007		11400.5
															174	143655	135643	207.002	12354.6		80733	96672.8	135872		174	175.002	189.002		11458.6
															175	143031	135571	213.002	12385.7		81165.5	96928.2	135966		175	5474.5	205.002		11426.5
															176	143643	135683	212.002	12242.5		81094.9	97037.3	135877		176	14514.5	182.002		11659.8
															177	142825		210.002	12634		80858	96387	136233		177	14620.7	223.002		11309.4
															178	144097		247.003	12639		81054.6		135276		178	14800.9	216.002		11636.8
															179	143406		227.003	12455.8		80561.6		135967		179	14460.5	210.002		11692.8
															180	142938		208.002	12311.6		80883.2		136292		180	14899.1	230.003		11449.6
															181	143043		222.002	12515.8		80595.9		135663		181	14494.5	225.003		11380.5
															182	143189		209.002	12520.8		80698.7		135505		182	14556.6	206.002
															183	143398		208.002			81116.1		135581		183	14514.5	204.002
															184	143386		223.002			80967.9		135294		184	14613.7	234.003
															185	143287		7055.49			80709.8		134436		185	14663.7	273.004
															186	90687		14246.1			80760.2		135382		186	14541.6	714.025
															187	90117.8		14403.4			80250.1		134897		187	14605.7	1021.05
															188			14277.2			80265.3		135433		188	14541.6	1010.05
															189			14491.5			80401.4		134839		189	14629.7	971.047
															190			14208.1			80981		134805		190	14453.4	1015.05
															191			14043.9					135267		191		978.048
															192			13997.8					132290		192		1005.05
															193			14145					201.002		193		993.049
															194			14021.8					194.002		194		973.047
															195			14141					181.002		195		914.042
															196			14159					164.001		196		976.048
															197			14294.2					200.002		197		940.044
															198			14304.2					170.001		198		1021.05
															199			14052.9					184.002		199		937.044
															200			14026.8					195.002		200		962.046
															201			14074.9					168.001		201		957.046
															202								184.002		202		965.047
															203								195.002		203		985.048
															204								194.002		204		915.042
															205								194.002		205		974.047
															206								173.001		206		970.047
															207								64090.9		207		918.042
															208								114917		208		967.047
															209								115258		209		180.002
															210								114885		210		198.002
															211								115065		211		177.002
															212								115156		212		173.001
															213								114873		213		175.002
															214								113893		214		184.002
															215								114644		215		183.002
															216								114412		216		198.002
															217								114249		217		188.002
															218								114427		218		181.002
															219								114211		219		159.001
															220								114619		220		521.014
															221								113884		221		825.034
															222								114029		222		893.04
															223								114215		223		832.035
															224								114561		224		885.039
															225								114344		225		853.036
															226								113679		226		923.043
															227										227		900.04
																									228		854.036
																									229		820.034
																									230		840.035
																									231		864.037
																									232		899.04
																									233		841.035
																									234		866.038
																									235		900.04
																									236		855.037
																									237		877.038
																									238		866.038
																									239		815.033
																									240		853.036
																									241		860.037
																									242		865.037
																									243		174.002
																									244		199.002
																									245		213.002
																									246		206.002
																									247		196.002
																									248		185.002
																									249		183.002
																									250		189.002
																									251		166.001
																									252		180.002
																									253		178.002
																									254		207.002
																									255		194.002
																									256		182.002
																									257		192.002
																									258		188.002
																									259		286.004
																									260		748.028
																									261		789.031
																									262		856.037
																									263		773.03
																									264		725.026
																									265		830.034
																									266		829.034
																									267		816.033
																									268		795.032
																									269		774.03
																									270		819.034
																									271		783.031
																									272		787.031
																									273		793.031
																									274		783.031
																									275		816.033
																									276		835.035
																									277		861.037
																									278		830.034
																									279		772.03
																									280		862.037
																									281		783.031
																									282		683.023
																									283		191.002
																									284		189.002
																									285		146.001
																									286		177.002
																									287		164.001
																									288		153.001
																									289		179.002
																									290		189.002
																									291		192.002
																									292		187.002
																									293		186.002
																									294		190.002
																									295		169.001
																									296		219.002
																									297		742.028
																									298		768.029
																									299		720.026
																									300		774.03
																									301		754.028
																									302		758.029
																									303		780.03
																									304		724.026
																									305		764.029
																									306		693.024
																									307		724.026
																									308		805.032
																									309		759.029
																									310		756.029
																									311		725.026
																									312		826.034
																									313		776.03
																									314		807.033
																									315		763.029
																									316		773.03
																									317		786.031
																									318		756.029
																									319		770.03
																									320		521.014
																									321		194.002
																									322		199.002
																									323		194.002
																									324		171.001
																									325		162.001
																									326		165.001
																									327		186.002
																									328		189.002
																									329		184.002
																									330		219.002
																									331		168.001
																									332		180.002
																									333		201.002
																									334		296.004
																									335		769.03
																									336		718.026
																									337		701.025
																									338		699.024
																									339		687.024
																									340		721.026
																									341		724.026
																									342		787.031
																									343		722.026
																									344		735.027
																									345		774.03
																									346		779.03
																									347		796.032
																									348		778.03
																									349		774.03
																									350		773.03
																									351		721.026
																									352		756.029
																									353		700.024
																									354		698.024
																									355		720.026
																									356		771.03
																									357		779.03
																									358		739.027
																									359		744.028
																									360		725.026
																									361		710.025
																									362		781.03
																									363		719.026
																									364		702.025
																									365		675.023

## Sheet: Fig. 2E TcdA-GTD
Fig. 2E GTDTcdA C.d.
															Experimental Data (20221111)										Experimental Data (20250625)
															Read #	Control 1	Control 2	Bile only 1	Bile only 2	Bile 1	Bile 2	DOCh 1	DOCh 2		Read #	Control	Bile only	Bile	DOCh
	[acrylamide], M	C1	C2	C3	B1	B2	B3	D1	D2	D3	B.O.1	B.O.2	B.O.3		1	20292.6	17979.2	841.035	997.05	7769.02	5969.78	19285.6	29422.2		1	46990.2	1480.11	26434.9	27976.1
	Blank1														2	19851.7	18263.7	852.036	940.044	7765.01	5988.79	19403.8	29471.4		2	47369	1557.12	26498.1	27930
	Blank2														3	20172.3	17961.1	869.038	961.046	7809.05	5884.73	19290.6	29187.6		3	47264.5	1568.12	26739.7	27789.6
0	0	19120.4	17257.4	47162.2	7838.85	5588.13	26597	17630.1	26108.6	27828	854.751	945.92	1486.33		4	20029	18015.2	849.036	922.043	7828.06	6018.81	19543.1	29401.2		4	46895.8	1523.12	26988.4	27582
4	0.161765	12994.3	11761.9	32444.4	6062.09	4200.88	19258.8	11313	16070.3	19439.3	564.561	666.122	971.274		5	19898.8	18259.7	834.035	958.046	7801.04	5907.74	19372.8	29130.4		5	47191.2	1503.11	26743.7	27804.6
8	0.317308	10381.6	9286.86	25169.5	4751.05	3457.93	14553	8170.56	10699.6	15888.1	501.32	617.474	863.037		6	20111.2	17910	816.033	965.047	7879.1	5964.78	19168.4	29261.8		6	47422.3	1533.12	27031.5	27821.7
12	0.466981	8599.28	7975.93	20609.3	3894.85	2963.44	12322.5	5943.95	9770.4	12555.5	476.611	592.018	802.714		7	20056.1	17948.1	824.034	679.023	7662.94	6010.81	19229.5	29210.6		7	47271.6	1514.11	26798.9	28278.9
16	0.611111	7393.73	6701.24	17599	3305.01	2488.21	10192.8	4835.47	7356.41	9778.33	468.574	578.767	761.029		8	20098.2	18123.4	777.03	235.003	7707.97	5284.4	19470.9	29315.9		8	47386.1	1455.11	26977.4	27620.1
20	0.75	6354.72	5835.9	15272.9	2892.53	2179.24	8536.98	3976.12	6030.56	8435.7	466.511	568.174	737.995		9	20069.1	18111.4	822.034	196.002	7660.93	167.001	19358.7	29250.7		9	47025.4	1511.11	27267.1	27516.8
															10	19951.9	2931.43	789.031	205.002	7877.1	142.001	19055.1	15602.2		10	47073.6	1479.11	27007.4	27815.7
	[acrylamide], M	C1	C2	C3	B1	B2	B3	D1	D2	D3					11	19909.8	137.001	884.039	204.002	7580.87	148.001	19419.8	158.001		11	46864.6	1485.11	27207	28056.3
	Blank1														12	20258.5	137.001	773.03	209.002	8022.22	142.001	19096.2	173.001		12	47287.6	1420.1	27193.9	27583
	Blank2														13	19863.7	155.001	807.033	171.001	7745	156.001	19234.5	147.001		13	47098.7	1527.12	27779.5	27658.2
0	0	19120.4	17257.4	47162.2	6984.1	4642.21	25110.7	17630.1	26108.6	27828					14	19944.9	134.001	808.033	808.033	7598.89	140.001	19066.2	134.001		14	47290.6	1503.11	27038.5	27985.1
4	0.161765	13254.2	11997.2	33093.3	5607.48	3605.46	18653.2	11539.3	16391.7	19828.1					15	20053.1	148.001	792.031	952.045	7820.06	5082.29	19074.2	172.001		15	46914.9	1492.11	27500.8	27857.8
8	0.317308	10796.9	9658.33	26176.3	4419.72	2954.08	14237.6	8497.38	11127.6	16523.6					16	20394.8	15732.4	407.008	960.046	7803.04	5586.56	18937.9	169.001		16	47322.8	1529.12	27612.1	27880.8
12	0.466981	9115.24	8454.49	21845.9	3623.33	2513.71	12211	6300.59	10356.6	13308.9					17	19992	17698.7	168.001	949.045	7625.91	5660.6	19039.1	164.001		17	47443.4	1483.11	27285.2	27848.7
16	0.611111	7985.23	7237.34	19006.9	3063.35	2062.2	10186.3	5222.31	7944.92	10560.6					18	19950.9	17894	187.002	921.042	7798.04	5728.64	19201.4	171.001		18	47060.6	1507.11	27437.6	27686.3
20	0.75	6990.19	6419.49	16800.2	2668.62	1772.17	8578.88	4373.74	6633.61	9279.27					19	19805.6	17629.5	158.001	939.044	7901.12	5490.51	19238.5	168.001		19	46614.5	1517.12	27469.7	28041.3
															20	20310.6	17466.2	166.001	931.043	7863.09	5570.55	19101.2	172.001		20	47457.4	1489.11	27180.9	28120.5
	[acrylamide], M	C1	C2	C3	B1	B2	B3	D1	D2	D3					21	20037.1	14147	189.002	908.041	7738.99	5423.47	18906.9	26320.6		21	23799.3	1483.11	27007.4	27637.2
0	0	1	1	1	1	1	1	1	1	1					22	20119.2	137.001	220.002	198.002	7714.98	1749.15	19156.3	27163.9		22	131.001	1430.1	26980.4	27931
4	0.161765	1.44259	1.43846	1.42513	1.2455	1.28755	1.34618	1.52783	1.59279	1.40346					23	20237.5	144.001	743.028	198.002	7819.06	128.001	19039.1	27300.2		23	162.001	1543.12	26638.5	27852.8
8	0.317308	1.77092	1.78679	1.80172	1.58021	1.57146	1.76369	2.07477	2.3463	1.68413					24	20069.1	129.001	788.031	210.002	4620.07	166.001	18909.9	27356.4		24	167.001	1479.11	26749.7	27800.6
12	0.466981	2.09763	2.04121	2.15886	1.92753	1.84676	2.0564	2.79816	2.52096	2.09093					25	19922.8	143.001	824.034	212.002	133.001	148.001	19121.3	27429.6		25	135.001	1531.12	27022.5	27664.2
16	0.611111	2.39447	2.38449	2.48132	2.27989	2.2511	2.46515	3.37592	3.28621	2.63508					26	169.001	135.001	781.03	200.002	121.001	124.001	18927.9	21081.2		26	164.001	1557.12	26506.1	27788.6
20	0.75	2.73532	2.68828	2.80725	2.61712	2.61951	2.92703	4.03089	3.93581	2.99894					27	141.001	142.001	836.035	196.002	146.001	145.001	8835.9	149.001		27	131.001	1429.1	26292.5	19742.5
	SLOPE	2.32844	2.27897	2.43974	2.07042	2.03177	2.44542	3.89673	3.77266	2.56871					28	155.001	3487.61	798.032	621.019	124.001	366.007	182.002	177.002		28	148.001	1503.11	26513.1	208.002
															29	146.001	17420.2	472.011	928.043	144.001	5521.52	161.001	153.001		29	159.001	1469.11	26614.4	181.002
	[acrylamide], M	Control	Bile	DOCh											30	142.001	17101.6	172.001	946.045	147.001	5552.54	165.001	145.001		30	160.001	1505.11	26290.5	172.001
0	0	1	1	1											31	142.001	17187.8	172.001	934.044	7599.89	5541.53	161.001	166.001		31	152.001	1493.11	26077	203.002
4	0.161765	1.43539	1.29308	1.50803											32	131.001	17089.6	165.001	946.045	7830.06	5673.61	167.001	138.001		32	144.001	1505.11	25984.7	205.002
8	0.317308	1.78648	1.63845	2.03507											33	2850.41	17415.2	156.001	967.047	7919.14	5572.55	149.001	138.001		33	148.001	1540.12	26044.9	144.001
12	0.466981	2.09924	1.94356	2.47002											34	19571.1	17252.9	170.001	916.042	7862.09	5556.54	1903.18	7300.66		34	156.001	1454.11	25993.8	169.001
16	0.611111	2.42009	2.33205	3.09907											35	19665.3	17325	169.001	963.046	7644.92	5698.62	17496.3	16047.9		35	158.001	1526.12	26092	179.002
20	0.75	2.74362	2.72122	3.65522											36	19532.1	17266.9	238.003	967.047	7746	1207.07	17269.9	15938.7		36	183.002	1456.11	26037.9	209.002
															37	17191.8	11197.3	905.041	716.026	7770.02	134.001	17497.3	15844.5		37	147.001	1515.11	26117.1	170.001
	SD	0	0	0											38	116.001	141.001	795.032	193.002	2380.28	124.001	17544.4	15939.7		38	15916.7	1501.11	26069	211.002
		0.00745128	0.0412897	0.0785515											39	123.001	148.001	858.037	198.002	145.001	168.001	17463.2	16366.4		39	32392.4	1470.11	26269.5	147.001
		0.0125743	0.0886277	0.271783											40	124.001	134.001	854.036	224.002	156.001	160.001	9198.23	16153		40	32575	1485.11	26073	210.002
		0.0480454	0.0863321	0.290964											41	134.001	128.001	816.033	216.002	127.001	157.001	147.001	16108		41	32468.7	1522.12	26001.8	7070.5
		0.0434831	0.0948481	0.330127											42	153.001	136.001	836.035	217.002	127.001	152.001	145.001	16178.1		42	32535.9	1445.1	25822.3	19431.9
		0.0489222	0.145535	0.465677											43	136.001	129.001	883.039	211.002	135.001	145.001	142.001	16074.9		43	32452.6	1511.11	26083	19529.1
															44	143.001	140.001	878.039	189.002	137.001	152.001	188.002	15991.8		44	32530.9	1525.12	25923.6	19633.3
	SEM	0	0	0											45	16830.2	129.001	858.037	205.002	722.026	158.001	156.001	15991.8		45	32404.4	1479.11	26209.3	19278.6
		0.004302	0.0238386	0.0453517											46	19495	143.001	418.009	202.002	7843.07	3242.53	177.002	16209.1		46	32311.1	1444.1	23855.4	19376.8
		0.00725979	0.0511692	0.156914											47	19320.7	154.001	168.001	210.002	7864.09	4279.92	17607.5	14007.8		47	32277	1394.1	180.002	19304.6
		0.027739	0.0498439	0.167988											48	19459.9	8254.41	192.002	200.002	7901.12	4233.9	17869	148.001		48	32347.3	1439.1	152.001	19561.1
		0.025105	0.0547606	0.190599											49	19347.7	11850	164.001	674.023	7892.11	4130.85	17523.3	180.002		49	32545.9	1575.12	185.002	19296.6
		0.0282452	0.0840247	0.268859											50	19365.7	11769.9	181.002	660.022	7832.07	4212.89	17774.8	175.002		50	32464.6	1487.11	160.001	19530.1
															51	19574.1	12026.2	163.001	731.027	7783.03	4231.9	17843.9	142.001		51	32471.7	1421.1	180.002	19450.9
	Slope	1.75055	1.53551	2.43364											52	19172.4	11738.9	156.001	663.022	7971.18	4160.87	17634.5	147.001		52	12220.5	1500.11	178.002	13794.5
															53	19518	11745.9	170.001	642.021	7665.94	4155.86	17553.4	165.001		53	127.001	1503.11	137.001	160.001
															54	12783.2	11440.5	150.001	625.02	7797.04	3000.45	17676.6	142.001		54	159.001	1532.12	161.001	153.001
	ANOVA	Control	Bile	DOCh		Anova: Single Factor									55	127.001	133.001	163.001	651.021	215.002	150.001	17391.1	150.001		55	162.001	1401.1	157.001	172.001
		2.32844	2.07042	3.89673											56	134.001	139.001	188.002	700.024	136.001	126.001	17636.5	170.001		56	145.001	1503.11	149.001	183.002
		2.27897	2.03177	3.77266		SUMMARY									57	141.001	130.001	361.007	659.022	151.001	134.001	17439.2	166.001		57	144.001	1455.11	178.002	185.002
		2.43974	2.44542	2.56871		Groups	Count	Sum	Average	Variance					58	149.001	135.001	549.015	656.022	128.001	152.001	17535.4	166.001		58	154.001	1453.11	142.001	189.002
						Control	3	7.04716	2.34905	0.00678004					59	146.001	145.001	562.016	700.024	169.001	155.001	17705.7	150.001		59	156.001	1449.11	168.001	179.002
						Bile	3	6.54761	2.18254	0.0522035					60	127.001	143.001	589.017	183.002	150.001	155.001	9769.77	159.001		60	136.001	1501.11	17387.1	193.002
						DOCh	3	10.2381	3.4127	0.538087					61	123.001	140.001	577.017	226.003	136.001	133.001	167.001	162.001		61	135.001	1414.1	19306.6	212.002
															62	132.001	141.001	595.018	193.002	123.001	129.001	167.001	171.001		62	149.001	1527.12	19375.8	203.002
															63	138.001	138.001	554.015	203.002	130.001	121.001	164.001	172.001		63	165.001	1488.11	19373.8	148.001
						ANOVA									64	162.001	131.001	578.017	206.002	171.001	132.001	148.001	149.001		64	8451.57	1530.12	19555.1	197.002
						Source of Variation	SS	df	MS	F	P-value	F crit			65	143.001	132.001	526.014	209.002	2258.26	126.001	162.001	171.001		65	25279.9	1456.11	19342.7	195.002
						Between Groups	2.67239	2	1.3362	6.71376	0.0294579	5.14325			66	155.001	136.001	567.016	260.003	6039.82	726.026	175.002	166.001		66	24983.2	1487.11	19310.6	9636.64
						Within Groups	1.19414	6	0.199023						67	142.001	8686.77	561.016	217.002	6077.85	3427.59	169.001	173.001		67	25413.3	1460.11	19581.2	15722.4
															68	138.001	9135.17	552.015	217.002	6131.88	3394.58	172.001	6277.97		68	25469.4	1466.11	19576.1	15575.1
						Total	3.86653	8							69	124.001	9333.35	440.01	237.003	6095.86	3473.6	145.001	10687.7		69	25055.4	1481.11	19513	15643.2
															70	9190.22	9386.4	158.001	218.002	5949.77	3519.62	151.001	10590.6		70	25147.6	1511.11	19610.2	16031.8
															71	13224.7	9149.18	152.001	227.003	6087.85	3551.63	2468.3	10723.7		71	25372.2	1421.1	19305.6	15882.6
															72	13070.5	9139.17	177.002	468.011	6044.83	3400.58	11525.6	10450.5		72	24921	1452.11	19630.3	16040.9
															73	13011.5	9259.28	153.001	617.019	6068.84	3368.57	11434.5	10829.9		73	24979.2	1452.11	18754.6	15955.7
	TUKEY HSD	PAIRS	ABS DIFF	MSE	q, tukey										74	12895.3	9276.3	176.002	633.02	3622.66	3453.6	11397.5	10726.8		74	25097.5	1499.11	199.002	15966.7
		Control vs Bile	0.166517	0.257568	0.646499										75	12828.2	9386.4	187.002	626.02	122.001	3531.62	11405.5	10934		75	25116.5	1456.11	183.002	16003.8
		Control vs DOCh	1.06365		4.12959										76	12982.4	9294.32	174.002	603.018	147.001	800.032	11223.3	10653.7		76	25139.6	1404.1	170.001	16058.9
		Bile vs DOCh	1.23017		4.77609										77	12989.4	9419.43	195.002	592.018	110.001	143.001	`	7751		77	25228.8	1466.11	164.001	8524.63
															78	12952.4	9376.4	179.002	621.019	109.001	126.001	11206.3	150.001		78	23538.7	1409.1	159.001	183.002
															79	6577.16	4106.84	183.002	623.019	119.001	116.001	11005.1	142.001		79	160.001	1568.12	155.001	157.001
	T-Test	t-Test: Two-Sample Assuming Equal Variances				t-Test: Two-Sample Assuming Equal Variances									80	144.001	156.001	195.002	576.017	142.001	137.001	11183.3	137.001		80	168.001	1462.11	186.002	172.001
															81	186.002	116.001	446.01	626.02	139.001	155.001	11419.5	161.001		81	156.001	1453.11	192.002	160.001
			Control	Bile			Control	DOCh							82	138.001	150.001	507.013	598.018	141.001	165.001	8090.27	131.001		82	168.001	1511.11	199.002	195.002
		Mean	2.34905	2.18254		Mean	2.34905	3.4127							83	144.001	157.001	536.014	677.023	140.001	138.001	158.001	177.002		83	147.001	1464.11	204.002	164.001
		Variance	0.00678004	0.0522035		Variance	0.00678004	0.538087							84	140.001	118.001	533.014	356.006	133.001	116.001	169.001	178.002		84	155.001	1570.12	178.002	185.002
		Observations	3	3		Observations	3	3							85	163.001	140.001	482.012	208.002	1216.07	136.001	165.001	161.001		85	152.001	1535.12	185.002	176.002
		Pooled Variance	0.0294918			Pooled Variance	0.272433								86	151.001	138.001	492.012	205.002	4726.12	157.001	175.002	178.002		86	180.002	1362.09	7342.7	170.001
		Hypothesized Mean Difference	0			Hypothesized Mean Difference	0								87	137.001	152.001	508.013	213.002	4806.15	1639.13	160.001	148.001		87	183.002	1495.11	14650.7	185.002
		df	4			df	4								88	144.001	134.001	505.013	186.002	4847.18	2953.44	173.001	159.001		88	171.001	1400.1	14550.6	143.001
		t Stat	1.18756			t Stat	-2.49583								89	133.001	153.001	472.011	218.002	4714.11	2971.44	161.001	5851.71		89	153.001	1486.11	14642.7	209.002
		P(T<=t) one-tail	0.150354			P(T<=t) one-tail	0.0335326								90	133.001	3639.66	480.012	225.003	4607.06	2961.44	154.001	9715.72		90	182.002	1476.11	14445.4	168.001
		t Critical one-tail	2.13185			t Critical one-tail	2.13185								91	133.001	8021.22	512.013	200.002	4744.12	2850.41	140.001	9850.85		91	5955.77	1411.1	14670.8	4116.85
		P(T<=t) two-tail	0.300708			P(T<=t) two-tail	0.0670651								92	5100.3	7921.14	494.012	202.002	4838.17	2958.44	155.001	9751.75		92	20619.2	1601.13	14353.3	12269.5
		t Critical two-tail	2.77645			t Critical two-tail	2.77645								93	10236.2	7948.16	500.012	212.002	4601.06	3046.46	583.017	9891.89		93	20686.4	1512.11	14613.7	12567.9
															94	10538.6	7936.15	496.012	207.002	4773.14	3038.46	8198.36	9891.89		94	20687.4	1591.13	14627.7	12546.9
															95	10293.3	7919.14	223.002	495.012	4755.13	2898.42	8168.34	9716.72		95	20865.8	1420.1	14520.5	12645
															96	10466.5	8092.27	155.001	553.015	4874.19	2992.45	8116.29	9621.63		96	20659.3	1577.12	14552.6	12591.9
															97	10465.5	7941.15	160.001	591.017	4740.12	3019.46	8278.43	9722.73		97	20422.8	1535.12	14466.5	12620
															98	10334.3	8028.22	162.001	597.018	4737.12	903.041	8085.27	4841.17		98	20688.4	1567.12	14541.6	12638
															99	10239.2	5983.79	173.001	623.019	3856.74	146.001	8031.22	180.002		99	20749.5	1492.11	5328.42	12767.1
															100	10542.6	128.001	186.002	556.015	166.001	146.001	8192.35	170.001		100	20595.2	1515.11	215.002	12441.7
															101	10318.3	136.001	187.002	559.016	151.001	156.001	8271.42	157.001		101	20416.8	1610.13	158.001	12466.8
															102	6329	131.001	162.001	575.017	143.001	137.001	8193.35	155.001		102	20650.3	1504.11	186.002	12482.8
															103	140.001	145.001	175.002	558.016	141.001	164.001	2545.32	158.001		103	20522	1507.11	178.002	12629
															104	121.001	133.001	149.001	651.021	161.001	117.001	154.001	177.002		104	20357.7	1524.12	193.002	2153.23
															105	134.001	139.001	176.002	632.02	140.001	150.001	190.002	171.001		105	3952.78	1404.1	209.002	172.001
															106	154.001	143.001	206.002	606.018	148.001	162.001	157.001	164.001		106	145.001	1506.11	159.001	179.002
															107	145.001	139.001	476.011	682.023	111.001	139.001	155.001	180.002		107	147.001	1472.11	182.002	176.002
															108	153.001	137.001	450.01	610.019	145.001	153.001	160.001	178.002		108	166.001	1606.13	164.001	180.002
															109	140.001	136.001	479.011	237.003	145.001	1051.06	153.001	156.001		109	165.001	1544.12	189.002	191.002
															110	120.001	2996.45	448.01	235.003	159.001	2454.3	148.001	150.001		110	169.001	1480.11	171.001	164.001
															111	148.001	6692.24	500.012	191.002	2181.24	2430.3	175.002	6300.98		111	187.002	1490.11	195.002	175.002
															112	123.001	6743.27	451.01	213.002	3882.75	2444.3	173.001	7312.67		112	144.001	1462.11	155.001	150.001
															113	149.001	6714.25	472.011	221.002	3889.76	2526.32	160.001	7500.81		113	182.002	1492.11	11440.5	169.001
															114	2831.4	6681.23	533.014	195.002	3970.79	2494.31	128.001	7360.71		114	166.001	1538.12	12414.7	155.001
															115	8566.67	6746.27	502.013	193.002	3832.73	2474.31	3755.7	7316.68		115	151.001	1505.11	12377.7	164.001
															116	8554.66	6677.23	480.012	238.003	3864.75	2466.3	6028.82	7348.7		116	161.001	1524.12	12503.8	3908.76
															117	8638.73	6680.23	505.013	229.003	3942.78	2572.33	5877.73	7278.65		117	184.002	1536.12	12313.6	9888.89
															118	8642.73	6767.29	482.012	195.002	3864.75	2521.32	6005.8	7359.71		118	2319.27	1466.11	12290.5	9919.92
															119	8749.83	6596.18	476.011	223.002	3864.75	2498.31	5911.75	7397.74		119	17477.3	1518.12	12394.7	9630.64
															120	8646.74	6714.25	479.011	459.011	4002.8	475.011	6028.82	7450.77		120	17561.4	1543.12	12350.6	9719.72
															121	8508.62	2955.44	416.009	561.016	3858.74	154.001	5914.75	7237.62		121	17628.5	1493.11	12501.8	9806.81
															122	8544.65	127.001	155.001	579.017	3868.75	145.001	5852.71	2925.43		122	17792.8	1492.11	12416.7	9586.59
															123	8517.63	130.001	162.001	603.018	4023.81	126.001	5910.75	179.002		123	17531.4	1557.12	12266.5	9650.66
															124	8729.81	147.001	155.001	628.02	367.007	127.001	5897.74	167.001		124	17619.5	1501.11	12575.9	9867.87
															125	8450.57	132.001	171.001	548.015	130.001	130.001	6034.82	172.001		125	17496.3	1527.12	12345.6	9715.72
															126	8640.73	129.001	159.001	631.02	149.001	144.001	5919.75	147.001		126	17576.4	1457.11	4658.09	9892.89
															127	5526.53	135.001	170.001	597.018	152.001	161.001	3799.72	156.001		127	17745.7	1496.11	163.001	9881.88
															128	140.001	128.001	147.001	559.016	138.001	142.001	169.001	162.001		128	17687.6	1513.11	166.001	6438.07
															129	165.001	129.001	167.001	620.019	130.001	131.001	172.001	165.001		129	17286.9	1466.11	170.001	168.001
															130	134.001	152.001	159.001	610.019	139.001	132.001	162.001	184.002		130	17449.2	1440.1	167.001	175.002
															131	112.001	123.001	154.001	579.017	147.001	196.002	140.001	171.001		131	17934.1	1491.11	153.001	207.002
															132	152.001	1692.14	158.001	637.02	132.001	2236.25	154.001	162.001		132	7938.15	1512.11	163.001	170.001
															133	102.001	5773.67	157.001	584.017	146.001	2187.24	163.001	153.001		133	137.001	1463.11	174.002	180.002
															134	147.001	5838.7	175.002	565.016	147.001	2158.23	149.001	3484.61		134	159.001	1477.11	164.001	166.001
															135	140.001	5779.67	285.004	500.012	665.022	2116.22	162.001	5902.74		135	162.001	1515.11	181.002	169.001
															136	139.001	5861.72	494.012	207.002	3259.53	2176.24	148.001	6257.96		136	152.001	1481.11	164.001	175.002
															137	131.001	5882.73	489.012	212.002	3393.58	2235.25	178.002	5935.76		137	154.001	1467.11	186.002	176.002
															138	137.001	5909.75	490.012	193.002	3392.58	2125.23	1222.07	6045.83		138	134.001	1438.1	152.001	172.001
															139	142.001	5836.7	458.01	192.002	3290.54	2277.26	4889.19	5917.75		139	160.001	1422.1	194.002	200.002
															140	6533.13	5827.7	463.011	208.002	3212.52	2197.24	4821.16	6052.83		140	184.002	1514.11	187.002	163.001
															141	7455.78	5867.72	497.012	204.002	3347.56	2166.23	4774.14	6144.89		141	192.002	1466.11	9905.9	182.002
															142	7339.69	5780.67	476.011	203.002	3176.5	2153.23	4918.21	6162.9		142	140.001	1424.1	10176.2	188.002
															143	7516.82		496.012	217.002	3243.53		4918.21	6010.81		143	150.001	1484.11	10354.4	196.002
															144	7376.72		455.01	218.002	3340.56		4781.14	6108.87		144	149.001	1496.11	10421.4	215.002
															145	7335.69		461.011	188.002	3327.55		4823.16	5854.71		145	140.001	1458.11	10247.2	8348.48
															146	7385.73		475.011	228.003	3407.58		4792.15	6006.8		146	10302.3	1459.11	9973.97	8631.73
															147	7377.72		490.012	453.01	3247.53		4754.13	6060.84		147	15280.7	1418.1	10288.3	8304.45
															148	7361.71		456.01	581.017	3325.55		4883.19	6099.86		148	15312.7	1490.11	10227.2	8526.63
															149	3904.76		442.01	602.018	403.008		1938.19	6112.87		149	15211.6	1522.12	10270.3	8476.59
															150	136.001		465.011	576.017	135.001		150.001	6064.84		150	15417.9	1407.1	10260.3	8435.56
															151	126.001		390.008	564.016	145.001		180.002	5904.74		151	15156.5	1480.11	10164.2	8318.46
															152	140.001		181.002	564.016	151.001		174.002	6010.81		152	15278.7	1445.1	10223.2	8542.65
															153	141.001		190.002	530.014	143.001		157.001	5924.76		153	15232.6	1472.11	10119.1	8554.66
															154	138.001		171.001	544.015	138.001		191.002			154	15379.8	1436.1	10067.1	8555.66
															155	138.001		172.001	589.017	131.001		144.001			155	15191.5	1514.11	6945.41	8285.43
															156	141.001		160.001	570.016	146.001		152.001			156	15369.8	1466.11	164.001	8475.59
															157	154.001		160.001	558.016	134.001		188.002			157	15205.6	1496.11	163.001	8307.45
															158	144.001		159.001	555.015	149.001		167.001			158	15328.7	1535.12	160.001	8336.47
															159	148.001		154.001	602.018	444.01		168.001			159	15053.3	1515.11	176.002
															160	150.001		185.002	564.016	2832.4		157.001			160	15439.9	1560.12	135.001
															161	4035.81		141.001	609.019	2854.41		3964.79			161	15336.8	1406.1	173.001
															162	6466.09		151.001	551.015	2938.43		3980.79			162	15484	1410.1	162.001
															163	6253.95		169.001	578.017	2944.43		3989.8			163	15072.4	1444.1	162.001
															164	6263.96		273.004	623.019	2898.42		4072.83			164	15159.5	1442.1	163.001
															165	6446.08		475.011	582.017	2868.41		3909.76			165		1468.11	183.002
															166	6387.04		468.011		2960.44		3815.73			166		1408.1	157.001
															167	6355.02		475.011		2868.41		4004.8			167		1494.11	180.002
															168	6320		479.011		2904.42		3996.8			168		1416.1	153.001
															169	6381.04		473.011		2846.41		4049.82			169		1474.11	3039.46
															170	6277.97		429.009		2850.41					170		1434.1	8445.57
															171	6396.05		504.013		2864.41					171		1412.1	8556.66
															172			467.011		2920.43					172		1455.11	8513.62
															173			487.012		2921.43					173		379.007	8537.64
															174			460.011		2850.41					174		189.002	8663.75
															175			463.011		2980.44					175		205.002	8638.73
															176			475.011		2939.43					176		182.002	8478.59
															177			467.011		2822.4					177		223.002	8623.72
															178			428.009							178		216.002	8590.69
															179			479.011							179		210.002	8549.65
															180			453.01							180		230.003	8516.63
															181			432.009							181		225.003	8581.68
															182			483.012							182		206.002	8493.61
																									183		204.002	8471.59
																									184		234.003	8392.52
																									185		273.004
																									186		714.025
																									187		1021.05
																									188		1010.05
																									189		971.047
																									190		1015.05
																									191		978.048
																									192		1005.05
																									193		993.049
																									194		973.047
																									195		914.042
																									196		976.048
																									197		940.044
																									198		1021.05
																									199		937.044
																									200		962.046
																									201		957.046
																									202		965.047
																									203		985.048
																									204		915.042
																									205		974.047
																									206		970.047
																									207		918.042
																									208		967.047
																									209		180.002
																									210		198.002
																									211		177.002
																									212		173.001
																									213		175.002
																									214		184.002
																									215		183.002
																									216		198.002
																									217		188.002
																									218		181.002
																									219		159.001
																									220		521.014
																									221		825.034
																									222		893.04
																									223		832.035
																									224		885.039
																									225		853.036
																									226		923.043
																									227		900.04
																									228		854.036
																									229		820.034
																									230		840.035
																									231		864.037
																									232		899.04
																									233		841.035
																									234		866.038
																									235		900.04
																									236		855.037
																									237		877.038
																									238		866.038
																									239		815.033
																									240		853.036
																									241		860.037
																									242		865.037
																									243		174.002
																									244		199.002
																									245		213.002
																									246		206.002
																									247		196.002
																									248		185.002
																									249		183.002
																									250		189.002
																									251		166.001
																									252		180.002
																									253		178.002
																									254		207.002
																									255		194.002
																									256		182.002
																									257		192.002
																									258		188.002
																									259		286.004
																									260		748.028
																									261		789.031
																									262		856.037
																									263		773.03
																									264		725.026
																									265		830.034
																									266		829.034
																									267		816.033
																									268		795.032
																									269		774.03
																									270		819.034
																									271		783.031
																									272		787.031
																									273		793.031
																									274		783.031
																									275		816.033
																									276		835.035
																									277		861.037
																									278		830.034
																									279		772.03
																									280		862.037
																									281		783.031
																									282		683.023
																									283		191.002
																									284		189.002
																									285		146.001
																									286		177.002
																									287		164.001
																									288		153.001
																									289		179.002
																									290		189.002
																									291		192.002
																									292		187.002
																									293		186.002
																									294		190.002
																									295		169.001
																									296		219.002
																									297		742.028
																									298		768.029
																									299		720.026
																									300		774.03
																									301		754.028
																									302		758.029
																									303		780.03
																									304		724.026
																									305		764.029
																									306		693.024
																									307		724.026
																									308		805.032
																									309		759.029
																									310		756.029
																									311		725.026
																									312		826.034
																									313		776.03
																									314		807.033
																									315		763.029
																									316		773.03
																									317		786.031
																									318		756.029
																									319		770.03
																									320		521.014
																									321		194.002
																									322		199.002
																									323		194.002
																									324		171.001
																									325		162.001
																									326		165.001
																									327		186.002
																									328		189.002
																									329		184.002
																									330		219.002
																									331		168.001
																									332		180.002
																									333		201.002
																									334		296.004
																									335		769.03
																									336		718.026
																									337		701.025
																									338		699.024
																									339		687.024
																									340		721.026
																									341		724.026
																									342		787.031
																									343		722.026
																									344		735.027
																									345		774.03
																									346		779.03
																									347		796.032
																									348		778.03
																									349		774.03
																									350		773.03
																									351		721.026
																									352		756.029
																									353		700.024
																									354		698.024
																									355		720.026
																									356		771.03
																									357		779.03
																									358		739.027
																									359		744.028
																									360		725.026
																									361		710.025
																									362		781.03
																									363		719.026
																									364		702.025
																									365		675.023

## Sheet: Fig. 2F ACDMARTX Vc
																			Trp_quench 2025-07-25 12:19:28											ACD-AA_Quench_1_080725
	[acrylamide], M	C1	C2	C3	C4	C5	C6	C7	B1	B2	B3	D1	D2	D3	D4	B.O.1	B.O.2
	Blank1	10226.9	12881.4	15695.1					11379.4	11245.3	14582	13278.6	12840.4	20857.2		1123.73	993.549		X	ACD_Vc - C3	ACD_vc - B3	ACD_vc - D3	ACD_vc - C1	ACD_vc - C2	ACD_vc - B1	ACD_vc - B2	ACD_vc - D1	ACD_vc - D2			DOCH - D4	Control - C4	Control-C5	Control- C6	Control-C7
	Blank2	10170	12562.4	15228.7					11282.4	11464.8	14296.9	12890.3	12653.2	20456.9		1139.16	1001.18		1	15918.7	14607.7	20832.7	10307.3	12903.3	11548.7	11063.1	13359.9	13114.6		1	140	136362	106480	117844	130680
0	0	9981.36	12343.8	15537.5	131610	101447	109920	124896	11385.2	11328.4	14221	12751.8	12715.8	20150.3	137027	1108.88	999.403		2	15862.6	14648.7	20961	10225.2	12877.3	11610.7	11310.4	13161.7	12704.1		2	133	136350	106306	117473	130729
4	0.161765	8134.45	10008.6	12564.4	104981	81219.4	86695.8	93157.9	7447.33	7420.68	9459.97	7760.47	7806.65	12769.2	78522	745.344	669.338		3	15677.3	14613.7	20681.4	10211.2	12870.3	11526.6	11159.2	13258.8	12827.2		3	134	136431	105924	117347	130643
8	0.317308	6912.39	8530.39	10507.1	87718.6	68960.2	74715.3	76834.6	5673.55	5854.35	7232.38	5684.92	5846.28	9563.96	57830	672.737	606.518		4	15812.5	14688.8	20986	10248.2	12727.1	11385.5	11340.4	13183.7	12956.4		4	137	135921	106005	118140	130555
12	0.466981	6028.12	7620.47	9141.31	76267.5	59812.1	64146.1	67397	4538.7	4739.84	5863.49	4663.09	4785.65	7914.52	46442.1	631.759	583.303		5	15604.2	14563.6	20818.7	10369.4	12906.3	11349.4	11193.3	13214.7	12707.1		5	128.001	135112	106006	117058	129754
16	0.611111	5362.64	6981.13	8125.23	60621.8	53710	57306.4	59445	3758.18	4059.69	4885.19	4052.9	4142.61	6751.88	36896.8	595.184	562.103		6	15644.2	14683.8	21008	10310.3	12836.2	11373.5	11211.3	13251.8	12681		6	135.001	135281	106562	118276	130899
20	0.75	4794.51	6219.5	7173.97	53349.5	48126.4	50690.9	53249.4	3285.12	3446.86	4163.1	3409.66	3577.05	5608.87	30695.8	578.801	541.742		7	15581.1	14317.2	21076.2	10172.2	13049.5	11252.3	11218.3	13370.9	12892.3		7	159.001	135357	106091	118860	129106
																			8	15716.3	14470.5	20865.8	10166.2	7329.69	11467.6	11466.6	13427	709.025		8	140.001	135152	105473	118148	129481
	[acrylamide], M	C1	C2	C3	C4	C5	C6	C7	B1	B2	B3	D1	D2	D3	D4				9	15895.6	14576.6	20787.6	10232.2	123.001	11267.3	9153.19	12098.3	141.001		9	138.001	134745	105848	117754	129566
	Blank1																		10	15992.8	14649.7	20610.2	10043	135.001	11230.3	119.001	147.001	132.001		10	128.001	134771	105500	117874	129611
	Blank2																		11	15931.7	8736.82	20811.6	10079.1	120.001	11556.7	135.001	105.001	149.001		11	110.001	135457	105444	118634	129210
0	0	9981.36	12343.8	15537.5	131610	101447	109920	124896	10276.3	10219.5	13221.6	12751.8	12715.8	20150.3	137027				12	15856.6	208.002	20986	10332.3	118.001	11495.6	127.001	147.001	137.001		12	117.001	135332	105050	118074	128976
4	0.161765	8297.14	10208.7	12815.6	107080	82843.8	88429.7	95021.1	6836.02	6808.84	8966.45	7915.67	7962.78	13024.5	80092.5				13	15497	201.002	20773.6	10291.3	156.001	11354.4	143.001	142.001	130.001		13	130.001	134864	105673	117193	129356
8	0.317308	7188.88	8871.6	10927.4	91227.3	71718.7	77703.9	79907.9	5200.85	5388.88	6890.9	5912.31	6080.13	9946.52	60143.2				14	15557.1	187.002	20880.8	10188.2	141.001	11518.6	134.001	115.001	149.001		14	124.001	134083	105406	117191	129336
12	0.466981	6389.81	8077.7	9689.79	80843.5	63400.8	67994.9	71440.8	4141.35	4354.56	5597	4942.87	5072.78	8389.39	49228.6				15	15606.2	195.002	20875.8	5557.54	149.001	11482.6	166.001	133.001	119.001		15	130.001	135255	105782	117439	128883
16	0.611111	5791.65	7539.62	8775.25	65471.5	58006.8	61890.9	64200.6	3416.04	3741.67	4668.94	4377.14	4474.02	7292.03	39848.5				16	15717.3	177.002	20760.5	121.001	127.001	11297.4	168.001	155.001	158.001		16	137.001	135409	105769	117774	129216
20	0.75	5273.96	6841.45	7891.37	58684.5	52939	55760	58574.4	2976.95	3154.86	3983.5	3750.62	3934.76	6169.75	33765.4				17	15768.4	198.002	9218.25	135.001	120.001	11316.4	5997.8	153.001	138.001		17	150.001	135007	105314	117503	130176
																			18	15700.3	174.002	172.001	105.001	120.001	11353.4	11700.8	147.001	5788.68		18	148.001	133767	105239	117556	129310
	[acrylamide], M	C1	C2	C3	C4	C5	C6	C7	B1	B2	B3	D1	D2	D3	D4				19	15567.1	214.002	172.001	124.001	11129.2	11303.4	11436.5	2237.25	12473.8		19	123.001	134454	105166	117873	129069
0	0	1	1	1	1	1	1	1	1	1	1	1	1	1	1				20	15624.2	195.002	190.002	139.001	12618	11487.6	11403.5	13038.5	12815.2		20	132.001	134831	104872	117197	129609
4	0.161765	1.20299	1.20914	1.21238	1.22908	1.22456	1.24302	1.3144	1.50326	1.50092	1.47457	1.61095	1.59691	1.5471	1.71086				21	15447.9	13385	174.002	125.001	12602.9	11190.3	11529.6	12963.4	12505.8		21	135.001	135018	105162	117527	129278
8	0.317308	1.38844	1.39139	1.42188	1.44267	1.41452	1.4146	1.563	1.97589	1.89641	1.91871	2.15682	2.09137	2.02586	2.27835				22	15688.3	14359.3	173.001	148.001	12470.8	11556.7	11534.6	12674	12765.1		22	118.001	134478	104867	117141	128801
12	0.466981	1.56207	1.52813	1.60349	1.62796	1.60009	1.61659	1.74824	2.48139	2.34686	2.36227	2.57983	2.50667	2.40188	2.78349				23	15639.2	14478.5	157.001	147.001	12473.8	11325.4	11416.5	13241.8	12752.1		23	140.001	134842	104751	117968	128607
16	0.611111	1.72341	1.63719	1.7706	2.01019	1.74889	1.77602	1.9454	3.00825	2.73128	2.83183	2.91327	2.84215	2.76333	3.43871				24	15635.2	14512.5	161.001	120.001	12502.8	11307.4	11405.5	12824.2	12771.2		24	115.001	134393	104960	117017	128467
20	0.75	1.89257	1.80427	1.96892	2.24268	1.91631	1.9713	2.13226	3.45196	3.2393	3.3191	3.39991	3.23166	3.26598	4.05822				25	15658.3	14378.3	13884.6	134.001	12535.9	11398.5	11333.4	12761.1	12585.9		25	141.001	134830	104953	117334	129102
	SLOPE	1.19456	1.09085	1.28635	1.57713	1.24365	1.29716	1.566	3.23924	2.91355	3.01606	3.25777	3.08065	3.00242	4.01089				26	15502	14288.2	20580.2	5577.56	12630	11434.5	11321.4	12999.4	12624		26	130.001	134309	104789	117410	128747
																			27	15630.2	14136	20490	10218.2	12572.9	11482.6	11565.7	12773.2	12613		27	131.001	134262	104358	117499	129041
	[acrylamide], M	Control	Bile	DOCh															28	15764.4	14569.6	20430.9	10250.3	12655	11341.4	8008.21	12834.2	12686		28	133.001	134073	104386	117256	128978
0	0	1	1	1															29	15745.4	14360.3	20238.5	10258.3	5955.77	11239.3	133.001	12890.3	12592.9		29	145.001	134201	105009	117040	128782
4	0.161765	1.23365	1.50209	1.60393															30	15447.9	14273.2	20463.9	10274.3	132.001	11377.5	146.001	12993.4	6956.42		30	129.001	134987	104677	116612	129026
8	0.317308	1.43378	1.93615	2.1241															31	15656.2	14307.2	20497	10205.2	141.001	11442.5	121.001	12764.1	130.001		31	150.001	133960	104397	116652	128993
12	0.466981	1.61237	2.41412	2.54325															32	15730.4	14252.2	20469.9	10159.2	150.001	11244.3	136.001	12853.3	138.001		32	140.001	133993	103952	116693	128073
16	0.611111	1.80167	2.86977	2.87771															33	15744.4	14234.1	20568.1	9960.96	144.001	11322.4	169.001	12853.3	159.001		33	170.001	134566	103858	117046	128889
20	0.75	1.98976	3.34563	3.31579															34	15811.5	14621.7	20373.7	10144.1	121.001	11494.6	154.001	7138.55	147.001		34	155.001	134547	104054	115916	128459
																			35	3205.51	8143.31	7262.64	10238.2	146.001	11403.5	141.001	136.001	153.001		35	131.001	133817	104443	116657	128597
	SD	0	0	0															36	203.002	194.002	166.001	10126.1	139.001	11277.4	1204.07	139.001	159.001		36	166.001	133825	104411	116269	128476
		0.0352641	0.0130097	0.0594457															37	245.003	191.002	179.002	10187.2	147.001	11510.6	11335.4	138.001	164.001		37	123.001	133915	104420	116721	128532
		0.0554322	0.0334728	0.0932751															38	231.003	156.001	178.002	10100.1	7329.69	11355.4	11366.5	145.001	201.002		38	138.001	134254	103675	116108	128159
		0.0638937	0.0601159	0.139582															39	239.003	183.002	150.001	10231.2	12138.4	11430.5	11516.6	131.001	12721.1		39	134.001	134248	104071	115560	80956.8
		0.12055	0.11448	0.264794															40	212.002	161.001	181.002	10084.1	12559.9	11392.5	11191.3	133.001	12713.1		40	114.001	133989	104110	116223	149.001
		0.138511	0.0877148	0.334629															41	207.002	211.002	158.001	10151.1	12507.8	11292.4	11435.5	136.001	12725.1		41	140.001	134305	103985	116666	149.001
																			42	756.029	167.001	169.001	10340.3	12363.6	11374.5	11162.2	133.001	12720.1		42	119.001	134398	104236	116340	162.001
	SEM	0	0	0															43	15144.5	176.002	168.001	10016	12379.7	11327.4	11198.3	139.001	12710.1		43	136.001	134126	103899	116300	131.001
		0.0133286	0.00751116	0.0297228															44	15068.3	11441.5	9278.3	10115.1	12245.5	11374.5	11209.3	150.001	12724.1		44	125.001	133679	102995	115531	145.001
		0.0209514	0.0193255	0.0466375															45	15410.9	14174	20041.1	4206.89	12347.6	11286.4	11354.4	7972.18	12854.3		45	152.001	134349	103250	116254	152.001
		0.0241495	0.0347079	0.0697911															46	15191.5	14356.3	20115.2	134.001	12329.6	11326.4	11314.4	12694.1	12720.1		46	135.001	133374	103320	116323	158.001
		0.0455638	0.0660949	0.132397															47	15307.7	14125	20077.1	142.001	12298.6	11315.4	11269.3	12718.1	12610.9		47	144.001	133412	103108	115990	151.001
		0.0523522	0.0506421	0.167315															48	15380.8	14352.3	20061.1	144.001	12267.5	11395.5	11427.5	12874.3	12599.9		48	148.001	132957	103341	115969	140.001
																			49	15201.5	14231.1	20038.1	136.001	10094.1	11405.5	11307.4	12770.1	12775.2		49	150.001	133908	103226	116335	151.001
	Slope	1.32224	3.07639	3.16921															50	15147.5	14201.1	20009	168.001	144.001	11323.4	11509.6	12718.1	7605.89		50	142.001	133712	103129	115821	126.001
																			51	15279.7	14222.1	20150.3	155.001	136.001	11311.4	1021.05	12791.2	149.001		51	140.001	133993	103681	115205	143.001
							Anova: Single Factor												52	15130.4	14140	20381.8	138.001	143.001	11290.4	125.001	12684	141.001		52	145.001	133694	103342	115757	145.001
	ANOVA	Control	Bile	DOCh															53	15336.8	14133	20425.8	162.001	127.001	11321.4	148.001	12677	152.001		53	150.001	133168	103582	116499	151.001
		1.19456	3.23924	3.25777			SUMMARY												54	15144.5	14358.3	20262.5	130.001	134.001	11437.5	146.001	12757.1	162.001		54	141.001	133841	103066	115146	155.001
		1.09085	2.91355	3.08065			Groups	Count	Sum	Average	Variance								55	6401.05	14217.1	20091.2	6844.34	160.001	9206.24	139.001	12889.3	126.001		55	146.001	132809	103421	115253	133.001
		1.28635	3.01606	3.00242			Control	7	9.2557	1.32224	0.0337208								56	213.002	14142	10474.5	9897.9	163.001	137.001	142.001	12684	158.001		56	114.001	134113	103203	115515	150.001
		1.57713		4.01089			Bile	3	9.16885	3.05628	0.0277331								57	181.002	7882.11	201.002	9970.97	136.001	147.001	156.001	12764.1	165.001		57	155.001	132934	103103	115143	159.001
		1.24365					DOCh	4	13.3517	3.33793	0.212684								58	185.002	189.002	175.002	10093.1	153.001	138.001	138.001	5414.47	136.001		58	140.001	21127.3	102384	115335	153.001
		1.29716																	59	217.002	189.002	195.002	9912.91	150.001	126.001	145.001	137.001	147.001		59	143.001	130.001	102501	115084	157.001
		1.566																	60	215.002	173.001	171.001	9912.91	134.001	131.001	150.001	155.001	138.001		60	107.001	146.001	102168	115328	136.001
							ANOVA												61	221.002	163.001	199.002	10043	162.001	139.001	137.001	135.001	156.001		61	150.001	111.001	102621	114526	15141.5
							Source of Variation	SS	df	MS	F	P-value	F crit						62	190.002	139.001	145.001	9867.87	3661.67	136.001	1964.19	135.001	150.001		62	116.001	148.001	102347	115088	125381
							Between Groups	12.7043	2	6.35217	77.9979	3.18257e-07	3.9823						63	212.002	184.002	159.001	10052.1	10025	137.001	7418.75	114.001	161.001		63	165.001	130.001	102577	114929	124659
							Within Groups	0.895843	11	0.0814402									64	169.001	195.002	147.001	9959.96	10139.1	136.001	7523.83	161.001	6683.23		64	137.001	146.001	102538	114784	125148
																			65	15291.7	161.001	155.001	10089.1	10047	123.001	7439.77	147.001	7800.04		65	141.001	138.001	102564	115529	124678
							Total	13.6002	13										66	15488	160.001	197.002	10027	10000	2712.37	7404.74	152.001	7874.1		66	150.001	137.001	103288	115297	124527
																			67	15633.2	175.002	6032.82	9956.95	9941.94	11104.2	7376.72	151.001	7859.09		67	154.001	123.001	102507	114882	125168
																			68	15530.1	164.001	12946.4	9973.97	10014	11211.3	7349.7	159.001	7797.04		68	135.001	142.001	102828	114910	125912
																			69	15609.2	159.001	12861.3	8322.46	9934.93	11264.3	7316.68	121.001	7847.08		69	149.001	129.001	102958	114352	125160
																			70	15667.3	4006.8	12949.4	154.001	9899.9	11286.4	7507.82	126.001	7824.06		70	141.001	150.001	102873	114834	125355
	TUKEY HSD	PAIRS	ABS DIFF	MSE	q, tukey														71	15616.2	9305.33	12573.9	123.001	10136.1	11352.4	7256.63	169.001	7669.94		71	126.001	121.001	103137	114817	125033
		Control vs Bile	0.28165	0.0814402	3.45837														72	15501	9566.57	12667	167.001	9976.98	11376.5	7520.83	5303.41	7718.98		72	132.001	121.001	103120	114628	125093
		Control vs DOCh	3.05628		37.5279														73	15575.1	9432.45	12400.7	142.001	9978.98	11045.1	7402.74	7922.14	7671.94		73	127.001	112.001	103199	114810	125329
		Bile vs DOCh	3.33793		40.9863														74	15688.3	9283.31	12890.3	124.001	6199.92	11394.5	7349.7	7729.99	7829.06		74	150.001	127.001	102681	114549	124581
																			75	15457.9	9523.53	12898.3	154.001	133.001	11458.6	7600.89	7784.03	8052.24		75	143.001	118.001	103158	113620	124518
																			76	15418.9	9412.43	12654	125.001	132.001	11090.1	5610.57	7811.05	7888.11		76	146.001	142.001	102490	114383	124998
	T-Test	t-Test: Two-Sample Assuming Equal Variances					t-Test: Two-Sample Assuming Equal Variances												77	15699.3	9527.54	12841.2	115.001	160.001	11315.4	146.001	7652.93	7683.95		77	148.001	48768.7	103582	114121	124872
																			78	15671.3	9478.49	12806.2	137.001	146.001	11237.3	133.001	7692.96	7834.07		78	102.001	132365	103281	114716	125208
			Control	Bile				Control	DOCh										79	15728.4	9698.7	12741.1	145.001	148.001	11248.3	148.001	7787.03	7750		79	144.001	131978	102720	115073	124468
		Mean	1.32224	3.05628			Mean	1.32224	3.33793										80	15424.9	9306.33	5982.79	139.001	129.001	11434.5	157.001	7744	5313.41		80	118.001	131741	102570	114593	124112
		Variance	0.0337208	0.0277331			Variance	0.0337208	0.212684										81	15486	9599.61	151.001	149.001	130.001	11224.3	129.001	7732.99	153.001		81	122.001	132041	102855	114677	124293
		Observations	7	3			Observations	7	4										82	15421.9	9317.34	172.001	153.001	139.001	11331.4	133.001	7700.96	129.001		82	155.001	131608	102462	115144	124793
		Pooled Variance	0.0322239				Pooled Variance	0.0933752											83	15369.8	9477.49	185.002	162.001	150.001	11272.4	141.001	7807.05	138.001		83	130.001	131774	103235	115075	125085
		Hypothesized Mean Difference	0				Hypothesized Mean Difference	0											84	15473	9510.52	186.002	8030.22	136.001	11326.4	152.001	3569.64	144.001		84	145.001	132210	102840	114909	124364
		df	8				df	9											85	15543.1	3768.71	185.002	8080.26	124.001	11297.4	137.001	112.001	125.001		85	130.001	131600	102959	114956	124762
		t Stat	-13.9984				t Stat	-10.5242											86	15354.8	159.001	148.001	8243.4	154.001	11382.5	141.001	143.001	120.001		86	152.001	131136	102983	114585	86436.5
		P(T<=t) one-tail	3.28829e-07				P(T<=t) one-tail	1.16748e-06											87	15634.2	167.001	168.001	8184.35	156.001	11315.4	129.001	119.001	119.001		87	127.001	131448	103443	115254	143.001
		t Critical one-tail	1.85955				t Critical one-tail	1.83311											88	15616.2	179.002	187.002	8135.31	7930.14	11243.3	137.001	150.001	118.001		88	133.001	131885	103066	115171	130.001
		P(T<=t) two-tail	6.57659e-07				P(T<=t) two-tail	2.33495e-06											89	7795.04	175.002	164.001	8233.39	8659.75	8595.69	126.001	132.001	146.001		89	137.001	131669	102714	73709	129.001
		t Critical two-tail	2.306				t Critical two-tail	2.26216											90	197.002	147.001	154.001	8130.3	8614.71	132.001	4444.99	132.001	173.001		90	136.001	131800	103453	130.001	143.001
																			91	229.003	171.001	168.001	8164.33	8525.63	149.001	5912.75	137.001	151.001		91	134.001	131981	102745	144.001	143.001
																			92	191.002	149.001	162.001	8083.27	8627.72	119.001	5847.71	137.001	131.001		92	138.001	131682	102803	145.001	155.001
																			93	235.003	170.001	202.002	8175.34	8408.53	151.001	5842.71	134.001	135.001		93	127.001	131007	102800	156.001	155.001
																			94	203.002	160.001	6049.83	8223.38	8370.5	118.001	5806.69	157.001	4602.06		94	136.001	131752	102416	135.001	159.001
																			95	207.002	168.001	9762.76	7988.19	8489.6	132.001	5846.71	137.001	5771.67		95	125.001	130936	102803	133.001	148.001
																			96	190.002	180.002	9650.66	8009.21	8410.54	133.001	5863.72	4558.04	5783.67		96	73635.4	131791	102840	150.001	180.002
																			97	207.002	201.002	9726.73	8201.36	8534.64	149.001	5842.71	5712.63	5777.67		97	147088	131147	102495	147.001	105.001
																			98	195.002	172.001	9545.56	3325.55	8587.69	128.001	5890.73	5715.63	5918.75		98	149090	130979	102898	130.001	144.001
																			99	181.002	166.001	9496.51	146.001	8595.69	8665.75	5881.73	5710.63	5889.73		99	148740	131447	103118	146.001	133.001
																			100	227.003	5023.26	9506.52	160.001	8539.65	11416.5	5899.74	5647.59	5850.71		100	149993	131238	102304	134.001	139.001
																			101	2944.43	7376.72	9452.47	139.001	5560.55	11314.4	5911.75	5678.61	5759.66		101	149764	131250	102774	144.001	132.001
[truncated: 470 more rows]

[truncated: 64 more sheets: Fig.2G ACDMARTX Ah, Fig.2H SipAc, Fig. 2I CPDMARTX Vc, Fig.2J CPDMARTX Ah, Fig.2K ACDVgrG1 Vc, Fig.2L PLS2, Fig.2M CFL2, Fig.2N GSN, Fig. 2O, Fig. 3A GTD-TcdB, Fig. 3B RID MARTX Vc, Fig. 3C ABH MARTX Vc, Fig. 3D GTD-TcdA, Fig. 3E ACD MARTX Vc, Fig. 3F ACD MARTX Ah, Fig. 3G SipAc Se, Fig. 3H CPD MARTX Vc, Fig. 3I ABH MARTX Ah, Fig. 3J CPD MARTX Ah, Fig. 3K ACD VgrG1 Vc …]
